# Supplementary material for: Understanding microRNA Regulation Involved in the Metamorphosis of the Veined Rapa Whelk (Rapana venosa)
Source: G3 (Bethesda). 2017 Oct 27;7(12):3999–4008. doi: 10.1534/g3.117.300210 (PMC5714496; doi:10.1534/g3.117.300210)
Supplement: Supplementary file 1 [file 3999TableS1.xlsx]

## Sheet: miRNA
		5'--3'
	Universal Primer	TTACCTAGCGTATCGTTGAC
miRNA Primer	5.8s	TCGGCGAAGTTCTACCCATC
	miR-71-x	TGAAAGACATGGGTAGTGAGATC
	miR-315-x	TTTTGATTGTTGCTCAGAAAGCC
	miR-263-x	AATGGCACTGGTAGAATTCACGGG
	miR-183-x	AATGGCACTGGTAGAATTCACGGG
	miR-216-x	TAATCTCAGCTGGTAATTCTG
	miR-67-y	TCACAACCTGCATGAATGAGGACT
	miR-981-y	TTCGTTGTCGTCGAAACCTGCCC
	miR-87-y	GTGAGCAAAGTTTCAGGTGTGT
	miR-283-x	TAATCTCAGCTGGTAATTCTGGGA
	miR-2001-x	TTGTGACCGTTACTATGGGCATT
	miR-1175-x	AGTGGAGAGAGTTTTATCTCATC
	miR-92-x	GGGTCGTGACTTGTGCAAATT
	let-7-y	CTGTACAACCTGCTAGCTTTCC
	miR-5106-y	AGGTCTGTAGCTCAGTTGGTT
	novel-m0020-5p	GCGCTTGGTTCTGATAGG

## Sheet: mRNA
mRNA		5'--3'	Tm	Product
RL28	F	ATCACGCTTCAGCTCCACAC	58.2	197
	R	GGAACAGGCAGAACCTCACC	59.1
c156029_g2	F	TGACGTTGGTCCTCCATTCTT	59.3	137
	R	CGTTATCCTGTGGGGCTTCT	59.1
c124801_g1	F	CCAGTGGCCTTCACATCAAC	59.1	210
	R	CACCTCTTTAACCGGCAGTC	58.6
c66957_g1	F	CTCATCCAAACGAAGGGTATAAGG	59	120
	R	TGGAGAAACGATGGTGGTCAG	60
c157287_g2	F	CCGCCAGATGATGGAGAAC	58	136
	R	CTTGAGACGCTGTGGGATG	58.2
c146951_g1	F	ATGGGCTGGGACTATGAGG	56.9	234
	R	GCCATAACCTCCCGCTGA	58.9
c151900_g1	F	AAAGAGACTGCGTGGTAGATGTG	60.6	94
	R	CCCAATGTTGTCCTCGGTTTC	59.5
c140109_g1	F	GAACAAACCCAGAGGGAACAG	58.6	102
	R	GGACAACTCGCACCATAACG	58.7
c152193_g1	F	CGCAGCACAGTTTCAGGGT	59.1	239
	R	GCGATACTCCCAAGACACTACC	58.2
c137870_g1	F	GGAAGGACAAAGGAGATGACG	58.4	113
	R	GACATTGGGCACAGAGTTGG	59.1
c105989_g1	F	GGGAAGAATGTTTGCCAGTGC	60.3	85
	R	CCACTGCTTTTGCTCCTTGC	60.3
c154241_g2	F	CCCCCAGCACAACACGATT	61.1	171
	R	ATCATCAGCACACGACACGG	59.6
c156902_g1	F	CTGCCCTGTGCTTGCTTTC	59	144
	R	CGCCATACGAATCCGCTAC	59.1
c155866_g1	F	GCTGAATAAAGACAATGCGATGG	58.7	130
	R	ATTCGGTCGTTGATGATGAGTG	58.8
c119967_g1	F	TGAAAACTGTCGGAGAATGAGG	59.4	90
	R	TTGTGCTAACCTTGGTGCTTC	58.1
c154991_g1	F	TGCCAACTTCAAACTCCAGC	58.6	145
	R	CCCAACTACCCCATCCTCATC	60.5
c150903_g1	F	GGTCCCAGAATCCCCAGAAC	59.7	181
	R	GTCAACGGAGTCAAGCAACG	59.8
c112229_g1	F	GCCAAAGCCATGTTGACGAT	59.5	147
	R	CGGAAGGGAGGAGTTTACGC	60.5
c137644_g1	F	TCGACGAGTATTTGGGAGCC	60	185
	R	TTCACCGCCTTTATCAGTTCG	60.5
