# Supplementary material for: Understanding microRNA Regulation Involved in the Metamorphosis of the Veined Rapa Whelk (Rapana venosa)
Source: G3 (Bethesda). 2017 Oct 27;7(12):3999–4008. doi: 10.1534/g3.117.300210 (PMC5714496; doi:10.1534/g3.117.300210)
Supplement: Supplementary file 2 [file 3999TableS2.xls]

Table S2. Differentially expressed miRNAs during metamorphosis development
miRNAID	Pre-CL_TPM	CL_TPM	PL_TPM	log2_FC(CL/Pre_CL)	Pvalue	log2_FC(PL/CL)	Pvalue	log2_FC(PL/Pre_CL)	Pvalue
let-7-x	10884.09	34848.23	33590.4	1.68	0.0052	-0.05	0.5515	1.63	0.0055
let-7-y	8.32	20.49	46.93	1.3	0.0053	1.2	0.0009	2.5	0.0004
lin-4-x	0.01	0.27	0.99	4.76	0.3739	1.88	0.1072	6.63	0.0001
miR-1-z	13128.8	27828.43	54391.53	1.08	0.0017	0.97	0.0016	2.05	0
miR-100-x	59.29	23.12	3972.4	-1.36	0.0538	7.42	0.0002	6.07	0
miR-1175-x	76.6	45.92	455.17	-0.74	0.3242	3.31	0	2.57	0.0062
miR-1175-y	460.92	435.07	11573.59	-0.08	0.8908	4.73	0.0001	4.65	0.0013
miR-124-y	40.89	171.68	388.62	2.07	0.0004	1.18	0.002	3.25	0
miR-125-x	13.51	5.46	132.68	-1.31	0.5297	4.6	0.0023	3.3	0.0221
miR-1293-x	0.12	0.01	1.84	-3.6	0.3739	7.52	0.0002	3.92	0.0338
miR-13-y	16.36	3.26	9.34	-2.33	0.0169	1.52	0.0084	-0.81	0.3184
miR-130-x	0.01	0.01	0.43	0	NA	5.42	0	5.42	0
miR-1329-y	0.01	0.01	0.82	0	NA	6.36	0	6.36	0
miR-133-x	0.12	0.01	0.82	-3.6	0.3739	6.36	0.0003	2.76	0.0666
miR-133-y	52.35	91.6	815.97	0.81	0.1242	3.16	0.0007	3.96	0.0007
miR-133-z	372.85	582.47	4506.23	0.64	0.2365	2.95	0.0013	3.6	0.0023
miR-1344-x	0.01	0.01	9.37	0	NA	9.87	0	9.87	0
miR-1384-y	0.01	0.01	8.23	0	NA	9.68	0	9.68	0
miR-1386-x	56.1	24.76	41.6	-1.18	0.0025	0.75	0.7775	-0.43	0.3285
miR-1400-y	0.01	1.3	0.01	7.02	0.0015	-7.02	0.0015	0	NA
miR-141-y	23.61	8.31	22.43	-1.51	0.2644	1.43	0.0008	-0.07	0.694
miR-149-y	0.18	0.01	9.73	-4.16	0.3739	9.93	0	5.76	0.0136
miR-1494-x	0.01	0.01	1.19	0	NA	6.9	0.0002	6.9	0.0002
miR-1635-x	0.12	0.01	2.58	-3.6	0.3739	8.01	0.0001	4.4	0.0249
miR-1643-x	0.01	0.01	11.77	0	NA	10.2	0	10.2	0
miR-182-x	46.86	21.07	156.48	-1.15	0.3974	2.89	0.0128	1.74	0.0782
miR-183-x	51432.32	40226.25	406.83	-0.35	0.0222	-6.63	0	-6.98	0
miR-190-x	167.59	226.25	936.13	0.43	0.2449	2.05	0	2.48	0.0032
miR-190-y	0.01	0.35	1.41	5.15	0.1218	1.99	0.1644	7.14	0.0001
miR-1957-x	0.01	0.01	6.73	0	NA	9.4	0	9.4	0
miR-1984-x	15954.43	25801.86	62497.27	0.69	0.0338	1.28	0	1.97	0.0009
miR-1986-y	8.86	3.05	25.27	-1.54	0.0618	3.05	0.0004	1.51	0.027
miR-1988-x	358.41	712.3	878.55	0.99	0.01	0.3	0.0044	1.29	0.0036
miR-1989-x	3.41	4.06	6.82	0.25	0.7435	0.75	0.1132	1	0.0126
miR-199-x	0.45	0.51	3.43	0.16	0.5209	2.76	0.0984	2.92	0.0023
miR-199-y	0.01	0.21	1.05	4.37	0.3739	2.35	0.0771	6.72	0
miR-1990-x	145.38	39.96	91.48	-1.86	0.0011	1.19	0.0014	-0.67	0.0166
miR-1992-y	75.28	45.45	429.55	-0.73	0.6242	3.24	0.0001	2.51	0.0203
miR-1993-y	452.62	487.71	1403.92	0.11	0.6664	1.53	0.0036	1.63	0.0213
miR-200-x	0.01	0.01	4.72	0	NA	8.88	0	8.88	0
miR-200-y	8.29	5.91	15.16	-0.49	0.4752	1.36	0.0277	0.87	0.1028
miR-200-z	13.51	10.92	25.88	-0.31	0.3952	1.24	0.0001	0.94	0.0239
miR-2001-x	87.4	171.07	278.07	0.97	0.0087	0.7	0.0074	1.67	0.0003
miR-206-y	57.9	142.27	300.9	1.3	0.0052	1.08	0.0038	2.38	0.0001
miR-210-y	1.36	1.2	3.96	-0.19	0.9827	1.73	0.0074	1.54	0.0447
miR-216-x	43564.02	25139.85	9272.06	-0.79	0.0012	-1.44	0.0001	-2.23	0.0001
miR-219-x	17.75	7.81	34.07	-1.18	0.4123	2.13	0.0002	0.94	0.1942
miR-222-y	3.48	4.04	10.68	0.21	0.7992	1.4	0.049	1.62	0.011
miR-228-x	3.44	2.43	0.01	-0.5	0.2567	-7.92	0	-8.43	0
miR-234-y	1.4	2.78	8.69	0.99	0.0175	1.65	0.0001	2.64	0.0003
miR-236-y	800.65	667.35	1535.09	-0.26	0.5343	1.2	0.0002	0.94	0.0287
miR-242-x	119470.55	63690.16	30.01	-0.91	0.0051	-11.05	0.0001	-11.96	0.0001
miR-2478-y	1619.2	542.04	262.74	-1.58	0.3887	-1.04	0.0096	-2.62	0.1104
miR-263-x	57623.55	41416.09	513.61	-0.48	0.0218	-6.33	0	-6.81	0
miR-2722-y	1237.5	2410.24	3580.83	0.96	0.0023	0.57	0.0471	1.53	0.0008
miR-276-y	44.03	0.16	36.21	-8.14	0.0078	7.85	0.006	-0.28	0.9293
miR-277-y	4.52	6.77	19.63	0.58	0.1424	1.54	0.0046	2.12	0.0082
miR-278-x	7.45	17.63	30.16	1.24	0.0021	0.77	0.0083	2.02	0.0001
miR-278-y	1107.12	2621.61	13402.72	1.24	0.0105	2.35	0.0001	3.6	0.0002
miR-278-z	31.68	86.43	141.08	1.45	0.0042	0.71	0.0009	2.15	0.0008
miR-279-x	0.01	0.43	0.01	5.44	0.0001	-5.44	0.0001	0	NA
miR-281-x	337.71	258.01	1190.95	-0.39	0.0169	2.21	0.0001	1.82	0.0004
miR-281-y	675.51	515.73	2041.09	-0.39	0.5402	1.98	0.0006	1.6	0.0205
miR-283-x	489.56	141.62	45.95	-1.79	0.0283	-1.62	0.0004	-3.41	0.0025
miR-289-x	0.62	0.11	4.7	-2.53	0.0666	5.46	0.0164	2.93	0.021
miR-303-y	0.39	0.01	0.01	-5.29	0	0	NA	-5.29	0
miR-307-y	0.01	0.01	4.61	0	NA	8.85	0	8.85	0
miR-3077-x	0.01	0.01	1.48	0	NA	7.21	0.0001	7.21	0.0001
miR-315-x	25652.61	30702.55	93369.63	0.26	0.2072	1.6	0.0001	1.86	0.0007
miR-317-y	115.92	104.18	731.78	-0.15	0.8325	2.81	0.0001	2.66	0.0179
miR-328-y	0.78	0.01	0.58	-6.29	0.0016	5.86	0.0001	-0.43	0.9504
miR-33-x	0.5	0.52	2.5	0.04	0.5367	2.28	0.1601	2.31	0.012
miR-3327-y	0.01	1.16	4.26	6.86	0.0001	1.87	0.0075	8.73	0
miR-3403-y	0.01	0.39	0.82	5.27	0.1187	1.09	0.313	6.36	0.0003
miR-36-y	413.61	935.84	24.25	1.18	0.0588	-5.27	0	-4.09	0.0018
miR-3620-x	0.12	1.55	2.12	3.73	0.0304	0.45	0.4355	4.18	0.0262
miR-37-y	409.54	933.54	23.69	1.19	0.0589	-5.3	0	-4.11	0.0019
miR-3968-y	35.22	10.92	3.16	-1.69	0.2069	-1.79	0.0032	-3.48	0.023
miR-4154-y	0.01	0.01	0.52	0	NA	5.69	0.0001	5.69	0.0001
miR-4507-y	0.01	0.71	0.43	6.16	0	-0.74	0.1764	5.42	0.3739
miR-46-y	254.77	232.75	608.02	-0.13	0.7922	1.39	0.0042	1.25	0.0204
miR-4671-x	0.01	0.51	1.02	5.66	0.1202	1.01	0.3295	6.67	0.0004
miR-4686-x	0.74	0.01	0.01	-6.2	0.0004	0	NA	-6.2	0.0004
miR-4718-x	0.01	0.01	2.66	0	NA	8.05	0	8.05	0
miR-4940-x	0.12	0.01	2.48	-3.6	0.3739	7.95	0	4.35	0.0248
miR-5106-y	0.68	0.99	15.98	0.55	0.4351	4.02	0.0129	4.56	0.0513
miR-5108-y	0.17	1.21	2.15	2.82	0.0708	0.83	0.2686	3.65	0.0399
miR-5119-y	36.96	9.92	13.12	-1.9	0.0304	0.4	0.473	-1.49	0.0713
miR-5307-x	0.34	0.01	0.01	-5.07	0	0	NA	-5.07	0
miR-5606-x	0.01	0.01	8.3	0	NA	9.7	0	9.7	0
miR-5611-x	0.01	0.01	0.64	0	NA	6	0	6	0
miR-5964-y	0.01	0.01	2.85	0	NA	8.15	0	8.15	0
miR-604-y	0.01	0.67	0.01	6.06	0.0003	-6.06	0.0003	0	NA
miR-6129-x	0.01	1.03	0.57	6.69	0.0004	-0.85	0.3609	5.84	0.1195
miR-6130-y	0.01	0.48	0.01	5.59	0	-5.59	0	0	NA
miR-6134-y	0.85	4.37	3.59	2.37	0.0132	-0.28	0.2051	2.08	0.0223
miR-6497-x	14.03	8.36	19.32	-0.75	0.0323	1.21	0.0399	0.46	0.3596
miR-6523-x	0.01	0.01	1.19	0	NA	6.89	0.0001	6.89	0.0001
miR-6677-x	0.01	0.01	6.29	0	NA	9.3	0	9.3	0
miR-67-y	12508.03	20376.51	41820.76	0.7	0.119	1.04	0.0016	1.74	0.0099
miR-6786-y	0.01	0.01	0.85	0	NA	6.4	0.0006	6.4	0.0006
miR-6937-x	0.01	0.01	4.54	0	NA	8.83	0	8.83	0
miR-7-x	15568.79	12549.08	26199.93	-0.31	0.4766	1.06	0.0383	0.75	0.062
miR-7010-x	0.95	0.01	0.01	-6.57	0	0	NA	-6.57	0
miR-71-x	121833.4	97302.93	49293.23	-0.32	0.0059	-0.98	0.0016	-1.31	0.0007
miR-71-y	5.6	3.82	2.1	-0.55	0.1393	-0.86	0.1363	-1.42	0.0061
miR-7170-x	0.01	0.01	2.89	0	NA	8.18	0	8.18	0
miR-745-y	909.71	285.74	1339.7	-1.67	0.0449	2.23	0.0001	0.56	0.253
miR-747-x	7.75	1.68	1.12	-2.2	0.0046	-0.58	0.3794	-2.78	0.004
miR-7482-x	0.01	0.01	3.69	0	NA	8.53	0	8.53	0
miR-755-y	0.33	0.24	17.96	-0.51	0.9129	6.25	0.0131	5.75	0.0202
miR-79-x	62.2	41.03	125.07	-0.6	0.5101	1.61	0.0003	1.01	0.0972
miR-79-y	3.11	1.97	21.6	-0.66	0.4269	3.45	0.0048	2.79	0.0064
miR-7975-y	6.22	2.79	9.72	-1.15	0.0043	1.8	0.2988	0.64	0.9922
miR-8-x	27.21	22.74	84.33	-0.26	0.6622	1.89	0.0003	1.63	0.012
miR-8-y	13231.2	8728.24	22107.52	-0.6	0.321	1.34	0.0001	0.74	0.1152
miR-8158-y	0.01	0.01	0.67	0	NA	6.07	0.0002	6.07	0.0002
miR-82-y	197.98	256.1	484.54	0.37	0.118	0.92	0.0027	1.29	0.0009
miR-87-y	1480.69	1819.61	4982.3	0.3	0.4317	1.45	0.0037	1.75	0.0182
miR-9-x	137.92	129.4	362	-0.09	0.9961	1.48	0.0004	1.39	0.0191
miR-9-y	20.04	15.01	132.39	-0.42	0.8649	3.14	0.0003	2.72	0.0162
miR-9-z	6384.5	5015.86	14421.47	-0.35	0.5227	1.52	0	1.18	0.0269
miR-92-x	67.63	54.31	3.39	-0.32	0.3449	-4	0	-4.32	0.0001
miR-9407-x	1.94	0.01	0.3	-7.6	0.0033	4.9	0.1171	-2.69	0.2151
miR-965-x	0.01	0.01	12.62	0	NA	10.3	0	10.3	0
miR-967-y	0.01	0.75	0.18	6.23	0	-2.04	0.0882	4.19	0.3739
miR-98-x	17.88	51.2	53.66	1.52	0.0088	0.07	0.5751	1.59	0.0067
miR-9802-y	0.12	0.01	0.74	-3.54	0.3739	6.2	0.0002	2.66	0.0657
miR-981-y	3915.01	7628.17	15993.92	0.96	0.0032	1.07	0.0026	2.03	0.0003
miR-9852-y	0.01	10.02	0.01	9.97	0	-9.97	0	0	NA
miR-99-x	31.73	9.45	634.7	-1.75	0.0785	6.07	0	4.32	0.0015
novel-m0002-5p	0.39	1.3	1.57	1.73	0.0014	0.27	0.1948	2	0.001
novel-m0005-5p	0.01	0.16	1.11	3.98	0.3739	2.82	0.0714	6.8	0.0005
novel-m0006-5p	0.67	0.7	0.01	0.05	0.8805	-6.12	0.0002	-6.07	0
novel-m0007-3p	0.01	0.55	1.17	5.79	0.1288	1.09	0.2433	6.88	0
novel-m0008-3p	0.01	0.55	1.17	5.79	0.1288	1.09	0.2433	6.88	0
novel-m0010-5p	0.01	2.07	1.59	7.7	0	-0.39	0.4413	7.31	0.0006
novel-m0012-5p	9.96	9.07	20.51	-0.13	0.5523	1.18	0.0009	1.04	0.0051
novel-m0019-5p	0.12	0.01	1.34	-3.56	0.3739	7.07	0	3.51	0.0337
novel-m0020-5p	33.74	15.18	10.35	-1.15	0.0063	-0.55	0.1212	-1.71	0.0004
novel-m0023-3p	1.92	0.61	0.01	-1.65	0.0874	-5.94	0	-7.59	0.0002
novel-m0024-5p	0.01	1.21	1.28	6.91	0.1171	0.09	0.51	7	0.0002
novel-m0027-3p	3.24	2.19	0.01	-0.57	0.3746	-7.77	0.0018	-8.34	0
novel-m0027-5p	6.12	6.68	1.98	0.13	0.466	-1.76	0.0051	-1.63	0.0081
novel-m0031-5p	1.68	0.61	4.76	-1.45	0.0249	2.95	0.0024	1.5	0
novel-m0032-5p	0.39	1.3	1.57	1.73	0.0014	0.27	0.1948	2	0.001
novel-m0034-5p	0.5	0.01	0.13	-5.66	0	3.67	0.3739	-1.99	0.091
novel-m0036-5p	2.52	11.51	9.69	2.19	0	-0.25	0.29	1.94	0.0015
novel-m0038-3p	0.01	2.16	1.58	7.76	0	-0.45	0.1225	7.3	0
novel-m0040-3p	7.17	0.01	0.01	-9.48	0.0001	0	NA	-9.48	0.0001
novel-m0042-5p	7.02	0.42	0.01	-4.07	0.0502	-5.39	0.118	-9.46	0
novel-m0048-5p	0.85	0.38	0.01	-1.15	0.8149	-5.26	0	-6.41	0.1163
novel-m0049-3p	0.79	3.28	0.92	2.05	0.1822	-1.84	0.0042	0.21	0.4484
novel-m0050-3p	8.44	25.71	20.1	1.61	0.0013	-0.36	0.0482	1.25	0.0025
novel-m0051-5p	1.4	6.16	7.08	2.13	0.0013	0.2	0.4435	2.34	0.0002
novel-m0052-3p	8.17	0.01	36.61	-9.67	0.0001	11.84	0	2.16	0.0222
novel-m0052-5p	0.34	0.01	25.68	-5.07	0	11.33	0	6.25	0
novel-m0054-5p	0.12	0.01	1.42	-3.6	0.3739	7.15	0	3.54	0.034
novel-m0056-3p	7.49	12.98	17.36	0.79	0.0165	0.42	0.2067	1.21	0.0145
novel-m0058-3p	0.58	0.16	2.75	-1.88	0.8449	4.13	0.027	2.24	0.086
novel-m0061-3p	0.67	0.57	0.01	-0.24	0.4699	-5.83	0.1162	-6.07	0
novel-m0062-5p	0.12	0.16	1.63	0.37	0.9607	3.37	0.0464	3.74	0.0352
novel-m0064-5p	0.01	1.82	0.89	7.5	0	-1.03	0.1322	6.48	0.0009
novel-m0070-5p	2.01	1.68	0.55	-0.26	0.632	-1.62	0.0066	-1.87	0.0122
novel-m0071-5p	0.56	0.01	0.01	-5.82	0.0001	0	NA	-5.82	0.0001
novel-m0072-5p	15.24	4.74	6.07	-1.68	0.0035	0.36	0.1337	-1.33	0.0146
novel-m0073-3p	31.68	9.14	2.31	-1.79	0.0016	-1.98	0.0067	-3.77	0.0009
novel-m0079-5p	2.01	0.95	1.2	-1.09	0.0123	0.34	0.4356	-0.75	0.0838
novel-m0080-3p	1.11	0.11	0.65	-3.39	0.0422	2.6	0.0627	-0.78	0.3008
novel-m0081-5p	1.4	0.01	0.14	-7.13	0	3.79	0.3739	-3.34	0.0405
novel-m0084-3p	1.11	0.11	0.01	-3.37	0.0444	-3.42	0.3739	-6.8	0.0002
novel-m0092-3p	1.4	2.78	2.83	0.98	0.0042	0.03	0.7885	1.01	0.0017
novel-m0097-3p	1.07	0.42	0.01	-1.36	0.2606	-5.38	0.118	-6.74	0.0002
novel-m0102-5p	8.48	1.16	0.68	-2.87	0.0011	-0.77	0.325	-3.64	0.0755
novel-m0103-3p	3.72	0.78	0.19	-2.25	0.0072	-2.06	0.0881	-4.31	0.0291
novel-m0105-5p	0.34	0.16	0.01	-1.1	0.1511	-3.97	0.3739	-5.07	0
novel-m0106-5p	0.01	0.78	2.62	6.29	0	1.75	0.0014	8.04	0
novel-m0108-3p	2.24	0.65	1.57	-1.78	0.0351	1.27	0.2318	-0.51	0.3915
novel-m0111-5p	0.01	0.01	1.04	0	NA	6.69	0.0005	6.69	0.0005
novel-m0112-3p	10.89	8.38	4.11	-0.38	0.2725	-1.03	0.0186	-1.4	0.0162
novel-m0114-5p	0.01	1.14	0.94	6.84	0.0001	-0.29	0.6362	6.55	0
novel-m0116-3p	0.01	0.01	2.84	0	NA	8.15	0	8.15	0
novel-m0117-5p	0.01	0.29	0.55	4.84	0.1162	0.94	0.3063	5.78	0
novel-m0121-3p	10.19	9.77	68.41	-0.06	0.9767	2.81	0.0007	2.75	0.0036
novel-m0123-5p	0.01	0.16	0.55	3.97	0.3739	1.82	0.0965	5.79	0
novel-m0126-5p	0.9	0.35	0.01	-1.34	0.2372	-5.15	0.1166	-6.49	0
novel-m0127-3p	0.58	0.16	2.75	-1.88	0.8449	4.13	0.027	2.24	0.086
novel-m0131-3p	0.01	1.08	1.72	6.76	0	0.67	0.1257	7.42	0
novel-m0132-3p	33.67	28.63	10.48	-0.23	0.0163	-1.45	0.0022	-1.68	0.0012
novel-m0134-3p	0.01	1.67	7.4	7.38	0	2.15	0.0013	9.53	0
novel-m0137-3p	0.5	0.01	0.52	-5.66	0	5.7	0.1241	0.04	0.4923
novel-m0138-5p	0.01	2.07	1.59	7.7	0	-0.39	0.4413	7.31	0.0006
novel-m0140-3p	10.89	8.38	4.11	-0.38	0.2725	-1.03	0.0186	-1.4	0.0162
novel-m0145-3p	0.12	0.43	1.22	1.87	0.0975	1.5	0.0462	3.37	0.042
novel-m0146-5p	1.19	0.16	0.01	-2.93	0.0742	-3.97	0.3739	-6.9	0.0007
