# Supplementary material for: Understanding microRNA Regulation Involved in the Metamorphosis of the Veined Rapa Whelk (Rapana venosa)
Source: G3 (Bethesda). 2017 Oct 27;7(12):3999–4008. doi: 10.1534/g3.117.300210 (PMC5714496; doi:10.1534/g3.117.300210)
Supplement: Supplementary file 3 [file 3999TableS3.xlsx]

## Sheet: Table S3
Table S3. miRNA-target pairs of differentially expressed miRNAs
miRNAID	Pre-CL_TPM	CL_TPM	PL_TPM	log2_FC(PL/Pre_CL)	Pvalue	log2_FC(CL/Pre_CL)	Pvalue	log2_FC(PL/CL)	Pvalue	GeneID	rho	Pre-CL_FPKM	CL_FPKM	PL_FPKM	GeneID	Gene Length	NR GI	NR ID	NR Score	NR Evalue	NR Description	NT GI	NT ID	NT Score	NT Evalue	NT Description	KO ID	KO Name	KO Description	Http Link	Swissprot ID	Swissprot Score	Swissprot Evalue	Swissprot Description	PFAM ID	PFAM description	Gene Ontology Biological Pathway	BP Description	Gene Ontology Molecular Function	MF Description	Gene Ontology Cellular Component	CC Description	KOG ID	KOG Description
let-7-x	10884.1	34848.2	33590.4	1.62583	0.00545929	1.67887	0.00522313	-0.0530362	0.551524	c104022_g1	-1	13.9567	7.90333	8.01333	c104022_g1	3187	--	--	--	--	--	--	--	--	--	--	--	--	--	--	--	--	--	--	--	--	--	--	--	--	--	--	--	--
let-7-x	10884.1	34848.2	33590.4	1.62583	0.00545929	1.67887	0.00522313	-0.0530362	0.551524	c109643_g1	-1	0.786667	0.33	0.643333	c109643_g1	2594	260822978	XP_002603960.1	265	6.85e-21	hypothetical protein BRAFLDRAFT_71752 [Branchiostoma floridae] >gi|229289285|gb|EEN59971.1| hypothetical protein BRAFLDRAFT_71752 [Branchiostoma floridae]	--	--	--	--	--	--	--	--	--	Q9C040	209	1.53e-15	Tripartite motif-containing protein 2 OS=Homo sapiens GN=TRIM2 PE=1 SV=1	PF07926//PF10473//PF14634//PF03528//PF00097//PF13639//PF00643	TPR/MLP1/MLP2-like protein//Leucine-rich repeats of kinetochore protein Cenp-F/LEK1//zinc-RING finger domain//Rabaptin//Zinc finger, C3HC4 type (RING finger)//Ring finger domain//B-box zinc finger	GO:0008283//GO:0040007//GO:0006606//GO:0007165	cell proliferation//growth//protein import into nucleus//signal transduction	GO:0005515//GO:0008134//GO:0042803//GO:0046872//GO:0005096//GO:0045502//GO:0008083//GO:0008270	protein binding//transcription factor binding//protein homodimerization activity//metal ion binding//GTPase activator activity//dynein binding//growth factor activity//zinc ion binding	GO:0005667//GO:0030286//GO:0005622//GO:0005643	transcription factor complex//dynein complex//intracellular//nuclear pore	KOG2177	Predicted E3 ubiquitin ligase
let-7-x	10884.1	34848.2	33590.4	1.62583	0.00545929	1.67887	0.00522313	-0.0530362	0.551524	c112569_g1	-1	3.07667	2.13	2.5	c112569_g1	1294	--	--	--	--	--	--	--	--	--	--	--	--	--	--	--	--	--	--	--	--	--	--	--	--	--	--	--	--
let-7-x	10884.1	34848.2	33590.4	1.62583	0.00545929	1.67887	0.00522313	-0.0530362	0.551524	c118752_g1	-1	5.75	3.50667	4.34333	c118752_g1	1189	524879396	XP_005096374.1	518	2.58e-60	PREDICTED: uncharacterized protein LOC101862939 [Aplysia californica]	--	--	--	--	--	--	--	--	--	--	--	--	--	--	--	--	--	--	--	--	--	--	--
let-7-x	10884.1	34848.2	33590.4	1.62583	0.00545929	1.67887	0.00522313	-0.0530362	0.551524	c126073_g1	-1	2.36667	1.23667	1.62333	c126073_g1	693	--	--	--	--	--	--	--	--	--	--	--	--	--	--	--	--	--	--	--	--	--	--	--	--	--	--	--	--
let-7-x	10884.1	34848.2	33590.4	1.62583	0.00545929	1.67887	0.00522313	-0.0530362	0.551524	c131016_g4	-1	30.3833	19.8467	24.32	c131016_g4	735	--	--	--	--	--	--	--	--	--	--	--	--	--	--	--	--	--	--	--	--	--	--	--	--	--	--	--	--
let-7-x	10884.1	34848.2	33590.4	1.62583	0.00545929	1.67887	0.00522313	-0.0530362	0.551524	c131376_g3	-1	21.0967	10.0233	20.23	c131376_g3	1007	--	--	--	--	--	--	--	--	--	--	--	--	--	--	--	--	--	--	--	--	--	--	--	--	--	--	--	--
let-7-x	10884.1	34848.2	33590.4	1.62583	0.00545929	1.67887	0.00522313	-0.0530362	0.551524	c133161_g3	-1	46.6367	17.3367	38.2733	c133161_g3	985	--	--	--	--	--	--	--	--	--	--	--	--	--	--	--	--	--	--	--	--	--	--	--	--	--	--	--	--
let-7-x	10884.1	34848.2	33590.4	1.62583	0.00545929	1.67887	0.00522313	-0.0530362	0.551524	c13347_g1	-1	1.59333	0.346667	0.763333	c13347_g1	1024	--	--	--	--	--	--	--	--	--	--	--	--	--	--	--	--	--	--	PF03760	Late embryogenesis abundant (LEA) group 1	GO:0009790	embryo development	--	--	--	--	--	--
let-7-x	10884.1	34848.2	33590.4	1.62583	0.00545929	1.67887	0.00522313	-0.0530362	0.551524	c140306_g1	-1	2.10333	1.04	1.40333	c140306_g1	2534	--	--	--	--	--	--	--	--	--	--	--	--	--	--	--	--	--	--	PF01529	DHHC palmitoyltransferase	--	--	GO:0008270	zinc ion binding	--	--	--	--
let-7-x	10884.1	34848.2	33590.4	1.62583	0.00545929	1.67887	0.00522313	-0.0530362	0.551524	c146577_g2	-1	3.78333	2.60667	3.33667	c146577_g2	1910	524892402	XP_005102729.1	876	1.95e-108	PREDICTED: monoacylglycerol lipase ABHD6-like [Aplysia californica]	--	--	--	--	--	K13700	ABHD6	abhydrolase domain-containing protein 6	http://www.genome.jp/dbget-bin/www_bget?ko:K13700	Q9BV23	476	5.62e-52	Monoacylglycerol lipase ABHD6 OS=Homo sapiens GN=ABHD6 PE=2 SV=1	PF01738//PF05577	Dienelactone hydrolase family//Serine carboxypeptidase S28	GO:0006508	proteolysis	GO:0008236//GO:0016787	serine-type peptidase activity//hydrolase activity	--	--	KOG4178	Soluble epoxide hydrolase
let-7-x	10884.1	34848.2	33590.4	1.62583	0.00545929	1.67887	0.00522313	-0.0530362	0.551524	c147397_g3	-1	5.66667	1.82333	2.83	c147397_g3	920	--	--	--	--	--	--	--	--	--	--	--	--	--	--	--	--	--	--	--	--	--	--	--	--	--	--	--	--
let-7-x	10884.1	34848.2	33590.4	1.62583	0.00545929	1.67887	0.00522313	-0.0530362	0.551524	c148462_g1	-1	37.9367	13.0433	30.91	c148462_g1	4898	524914477	XP_005112053.1	1034	8.38e-122	PREDICTED: cytochrome P450 3A41-like isoform X1 [Aplysia californica] >gi|524914479|ref|XP_005112054.1| PREDICTED: cytochrome P450 3A41-like isoform X2 [Aplysia californica]	--	--	--	--	--	K01832	TBXAS1, CYP5A	thromboxane-A synthase	http://www.genome.jp/dbget-bin/www_bget?ko:K01832	Q64459	763	1.34e-86	Cytochrome P450 3A11 OS=Mus musculus GN=Cyp3a11 PE=1 SV=1	PF04281//PF02701//PF00067	Mitochondrial import receptor subunit Tom22//Dof domain, zinc finger//Cytochrome P450	GO:0055114//GO:0006355//GO:0006886	oxidation-reduction process//regulation of transcription, DNA-templated//intracellular protein transport	GO:0020037//GO:0003677//GO:0016705//GO:0005506	heme binding//DNA binding//oxidoreductase activity, acting on paired donors, with incorporation or reduction of molecular oxygen//iron ion binding	GO:0005741	mitochondrial outer membrane	KOG0158	Cytochrome P450 CYP3/CYP5/CYP6/CYP9 subfamilies
let-7-x	10884.1	34848.2	33590.4	1.62583	0.00545929	1.67887	0.00522313	-0.0530362	0.551524	c149026_g1	-1	23.8033	7.18667	7.69333	c149026_g1	3819	678336953	CDW75723.1	701	3.94e-72	UNKNOWN [Stylonychia lemnae]	2764944	X98826.1	1812	0	R.venosa small subunit ribosomal RNA gene	--	--	--	--	Q8TGM6	182	1.03e-13	Protein TAR1 OS=Saccharomyces cerevisiae (strain ATCC 204508 / S288c) GN=TAR1 PE=2 SV=1	--	--	--	--	--	--	--	--	--	--
let-7-x	10884.1	34848.2	33590.4	1.62583	0.00545929	1.67887	0.00522313	-0.0530362	0.551524	c151815_g1	-1	1.97667	0.84	1.22667	c151815_g1	2578	524884449	XP_005098844.1	289	1.77e-24	PREDICTED: sporulation-specific protein 15-like [Aplysia californica]	--	--	--	--	--	--	--	--	--	--	--	--	--	PF03938//PF04513//PF06009//PF00097//PF14634//PF01576//PF05297//PF01412//PF13851//PF10473//PF01496//PF00769//PF00038//PF06160//PF04111	Outer membrane protein (OmpH-like)//Baculovirus polyhedron envelope protein, PEP, C terminus//Laminin Domain II//Zinc finger, C3HC4 type (RING finger)//zinc-RING finger domain//Myosin tail//Herpesvirus latent membrane protein 1 (LMP1)//Putative GTPase activating protein for Arf//Growth-arrest specific micro-tubule binding//Leucine-rich repeats of kinetochore protein Cenp-F/LEK1//V-type ATPase 116…	GO:0032312//GO:0019087//GO:0007155//GO:0000921//GO:0015992//GO:0006914//GO:0048870//GO:0015991	regulation of ARF GTPase activity//transformation of host cell by virus//cell adhesion//septin ring assembly//proton transport//autophagy//cell motility//ATP hydrolysis coupled proton transport	GO:0045502//GO:0046872//GO:0042803//GO:0008270//GO:0008060//GO:0003774//GO:0008092//GO:0015078//GO:0005198//GO:0005515//GO:0008134//GO:0051082	dynein binding//metal ion binding//protein homodimerization activity//zinc ion binding//ARF GTPase activator activity//motor activity//cytoskeletal protein binding//hydrogen ion transmembrane transporter activity//structural molecule activity//protein binding//transcription factor binding//unfolded protein binding	GO:0019031//GO:0016459//GO:0019028//GO:0016021//GO:0005940//GO:0019898//GO:0005882//GO:0030286//GO:0005667//GO:0005737//GO:0033179//GO:0005604//GO:0031514	viral envelope//myosin complex//viral capsid//integral component of membrane//septin ring//extrinsic component of membrane//intermediate filament//dynein complex//transcription factor complex//cytoplasm//proton-transporting V-type ATPase, V0 domain//basement membrane//motile cilium	--	--
let-7-x	10884.1	34848.2	33590.4	1.62583	0.00545929	1.67887	0.00522313	-0.0530362	0.551524	c154256_g1	-1	3.05667	2.25	2.99333	c154256_g1	4480	405963737	EKC29290.1	684	1.44e-69	hypothetical protein CGI_10014599 [Crassostrea gigas]	--	--	--	--	--	--	--	--	--	A5PLN7	287	1.63e-24	Protein FAM149A OS=Homo sapiens GN=FAM149A PE=2 SV=2	--	--	--	--	--	--	--	--	--	--
let-7-x	10884.1	34848.2	33590.4	1.62583	0.00545929	1.67887	0.00522313	-0.0530362	0.551524	c154401_g1	-1	22.9333	16.0667	16.9733	c154401_g1	4666	676448194	XP_009051654.1	1205	4.36e-145	hypothetical protein LOTGIDRAFT_104185 [Lottia gigantea] >gi|556109157|gb|ESO97809.1| hypothetical protein LOTGIDRAFT_104185 [Lottia gigantea]	548961496	NM_001284509.1	42	4.92e-10	Homo sapiens solute carrier family 13 (sodium-dependent citrate transporter), member 5 (SLC13A5), transcript variant 3, mRNA	K14445	SLC13A2_3_5	solute carrier family 13 (sodium-dependent dicarboxylate transporter), member 2/3/5	http://www.genome.jp/dbget-bin/www_bget?ko:K14445	Q86YT5	824	2.74e-94	Solute carrier family 13 member 5 OS=Homo sapiens GN=SLC13A5 PE=1 SV=1	PF00939//PF03600//PF01701	Sodium:sulfate symporter transmembrane region//Citrate transporter//Photosystem I reaction centre subunit IX / PsaJ	GO:0055085//GO:0015979//GO:0006814//GO:0006810	transmembrane transport//photosynthesis//sodium ion transport//transport	GO:0005215	transporter activity	GO:0016020//GO:0009522//GO:0016021	membrane//photosystem I//integral component of membrane	KOG1281	Na+/dicarboxylate, Na+/tricarboxylate and phosphate transporters
let-7-x	10884.1	34848.2	33590.4	1.62583	0.00545929	1.67887	0.00522313	-0.0530362	0.551524	c154510_g3	-1	5.06667	2.73	4.7	c154510_g3	638	--	--	--	--	--	--	--	--	--	--	--	--	--	--	--	--	--	--	--	--	--	--	--	--	--	--	--	--
let-7-x	10884.1	34848.2	33590.4	1.62583	0.00545929	1.67887	0.00522313	-0.0530362	0.551524	c154834_g1	-0.866025	0.726667	0	0	c154834_g1	1442	145488514	XP_001430261.1	134	7.5e-06	hypothetical protein [Paramecium tetraurelia strain d4-2] >gi|124397357|emb|CAK62863.1| unnamed protein product [Paramecium tetraurelia]	--	--	--	--	--	--	--	--	--	--	--	--	--	--	--	--	--	--	--	--	--	--	--
let-7-x	10884.1	34848.2	33590.4	1.62583	0.00545929	1.67887	0.00522313	-0.0530362	0.551524	c154932_g2	-1	121.343	26.2533	27.7767	c154932_g2	2642	524917019	XP_005113274.1	524	1.07e-56	PREDICTED: uncharacterized protein LOC101859542 [Aplysia californica]	--	--	--	--	--	--	--	--	--	--	--	--	--	PF05625//PF01607	PAXNEB protein//Chitin binding Peritrophin-A domain	GO:0006030//GO:0006357	chitin metabolic process//regulation of transcription from RNA polymerase II promoter	GO:0008061	chitin binding	GO:0005576//GO:0033588	extracellular region//Elongator holoenzyme complex	--	--
let-7-x	10884.1	34848.2	33590.4	1.62583	0.00545929	1.67887	0.00522313	-0.0530362	0.551524	c154985_g1	-1	9.09333	8.72	8.86	c154985_g1	2335	--	--	--	--	--	--	--	--	--	--	--	--	--	--	--	--	--	--	--	--	--	--	--	--	--	--	--	--
let-7-x	10884.1	34848.2	33590.4	1.62583	0.00545929	1.67887	0.00522313	-0.0530362	0.551524	c156418_g1	-1	28.3233	14.4533	27.77	c156418_g1	2854	47229593	CAG06789.1	378	8.99e-36	unnamed protein product [Tetraodon nigroviridis]	543264242	XM_005422404.1	37	1.8e-07	PREDICTED: Geospiza fortis inositol hexakisphosphate kinase 1 (IP6K1), transcript variant X2, mRNA	--	--	--	--	Q6PD10	351	1.12e-33	Inositol hexakisphosphate kinase 1 OS=Mus musculus GN=Ip6k1 PE=2 SV=1	PF03770//PF00642	Inositol polyphosphate kinase//Zinc finger C-x8-C-x5-C-x3-H type (and similar)	--	--	GO:0046872//GO:0008440	metal ion binding//inositol-1,4,5-trisphosphate 3-kinase activity	--	--	KOG1620	Inositol polyphosphate multikinase, component of the ARGR transcription regulatory complex
let-7-x	10884.1	34848.2	33590.4	1.62583	0.00545929	1.67887	0.00522313	-0.0530362	0.551524	c191842_g1	-1	10.39	8.77667	10.32	c191842_g1	884	524915142	XP_005112377.1	575	3.86e-70	PREDICTED: peroxisomal membrane protein 2-like [Aplysia californica]	--	--	--	--	--	K13347	PXMP2, PMP22	peroxisomal membrane protein 2	http://www.genome.jp/dbget-bin/www_bget?ko:K13347	Q2KIY1	324	2.19e-34	Peroxisomal membrane protein 2 OS=Bos taurus GN=PXMP2 PE=2 SV=3	PF04117	Mpv17 / PMP22 family	--	--	--	--	GO:0016021	integral component of membrane	KOG1944	Peroxisomal membrane protein MPV17 and related proteins
let-7-x	10884.1	34848.2	33590.4	1.62583	0.00545929	1.67887	0.00522313	-0.0530362	0.551524	c75338_g1	-1	41.4433	34.84	38.95	c75338_g1	2424	405970485	EKC35384.1	294	2.95e-25	Ganglioside GM2 activator [Crassostrea gigas]	--	--	--	--	--	--	--	--	--	Q60648	221	1.55e-18	Ganglioside GM2 activator OS=Mus musculus GN=Gm2a PE=1 SV=2	--	--	--	--	--	--	--	--	--	--
let-7-x	10884.1	34848.2	33590.4	1.62583	0.00545929	1.67887	0.00522313	-0.0530362	0.551524	c90656_g1	-1	8.66333	2.03667	2.59667	c90656_g1	527	--	--	--	--	--	--	--	--	--	--	--	--	--	--	--	--	--	--	--	--	--	--	--	--	--	--	--	--
let-7-y	8.32343	20.4901	46.9325	2.49534	0.000437541	1.29967	0.00533458	1.19566	0.000913499	c102214_g1	-1	5.16	1.21667	0	c102214_g1	506	--	--	--	--	--	--	--	--	--	--	--	--	--	--	--	--	--	--	--	--	--	--	--	--	--	--	--	--
let-7-y	8.32343	20.4901	46.9325	2.49534	0.000437541	1.29967	0.00533458	1.19566	0.000913499	c102439_g1	-1	1.03	0.823333	0.183333	c102439_g1	948	--	--	--	--	--	--	--	--	--	--	--	--	--	--	--	--	--	--	--	--	--	--	--	--	--	--	--	--
let-7-y	8.32343	20.4901	46.9325	2.49534	0.000437541	1.29967	0.00533458	1.19566	0.000913499	c102600_g1	-1	25.4567	9.51667	7.82333	c102600_g1	3813	524914999	XP_005112308.1	877	9.99e-100	PREDICTED: AN1-type zinc finger protein 4-like isoform X1 [Aplysia californica]	--	--	--	--	--	K12163	ANUBL1	AN1-type zinc finger and ubiquitin domain-containing protein 1	http://www.genome.jp/dbget-bin/www_bget?ko:K12163	D3Z3C6	598	4.27e-63	AN1-type zinc finger protein 4 OS=Mus musculus GN=Zfand4 PE=4 SV=1	PF01428//PF00240	AN1-like Zinc finger//Ubiquitin family	--	--	GO:0008270//GO:0005515	zinc ion binding//protein binding	--	--	KOG0001	Ubiquitin and ubiquitin-like proteins
let-7-y	8.32343	20.4901	46.9325	2.49534	0.000437541	1.29967	0.00533458	1.19566	0.000913499	c103563_g1	-1	20.9067	18.75	13.0367	c103563_g1	1297	--	--	--	--	--	--	--	--	--	--	--	--	--	--	--	--	--	--	--	--	--	--	--	--	--	--	--	--
let-7-y	8.32343	20.4901	46.9325	2.49534	0.000437541	1.29967	0.00533458	1.19566	0.000913499	c105458_g1	-1	2.61333	2.46	1.17333	c105458_g1	626	--	--	--	--	--	--	--	--	--	--	--	--	--	--	--	--	--	--	--	--	--	--	--	--	--	--	--	--
let-7-y	8.32343	20.4901	46.9325	2.49534	0.000437541	1.29967	0.00533458	1.19566	0.000913499	c105630_g1	-1	16.7033	2.90333	0	c105630_g1	584	--	--	--	--	--	--	--	--	--	--	--	--	--	--	--	--	--	--	PF05454	Dystroglycan (Dystrophin-associated glycoprotein 1)	GO:0007016	cytoskeletal anchoring at plasma membrane	--	--	GO:0016010	dystrophin-associated glycoprotein complex	--	--
let-7-y	8.32343	20.4901	46.9325	2.49534	0.000437541	1.29967	0.00533458	1.19566	0.000913499	c105751_g1	-1	1.09333	0.5	0.0566667	c105751_g1	588	--	--	--	--	--	--	--	--	--	--	--	--	--	--	--	--	--	--	--	--	--	--	--	--	--	--	--	--
let-7-y	8.32343	20.4901	46.9325	2.49534	0.000437541	1.29967	0.00533458	1.19566	0.000913499	c105978_g2	-1	3.05333	1.31333	1.14333	c105978_g2	958	--	--	--	--	--	--	--	--	--	--	--	--	--	--	--	--	--	--	--	--	--	--	--	--	--	--	--	--
let-7-y	8.32343	20.4901	46.9325	2.49534	0.000437541	1.29967	0.00533458	1.19566	0.000913499	c106586_g2	-1	15.59	11.0033	10.2067	c106586_g2	2578	--	--	--	--	--	--	--	--	--	--	--	--	--	--	--	--	--	--	--	--	--	--	--	--	--	--	--	--
let-7-y	8.32343	20.4901	46.9325	2.49534	0.000437541	1.29967	0.00533458	1.19566	0.000913499	c107725_g1	-1	48.9567	21.22	10.04	c107725_g1	734	676444314	XP_009050388.1	496	7.33e-60	hypothetical protein LOTGIDRAFT_203677 [Lottia gigantea] >gi|556110099|gb|ESO98751.1| hypothetical protein LOTGIDRAFT_203677 [Lottia gigantea]	--	--	--	--	--	--	--	--	--	Q8WW35	417	2.17e-49	Tctex1 domain-containing protein 2 OS=Homo sapiens GN=TCTEX1D2 PE=1 SV=2	PF05399	Ectropic viral integration site 2A protein (EVI2A)	--	--	--	--	GO:0016021	integral component of membrane	KOG4108	Dynein light chain
let-7-y	8.32343	20.4901	46.9325	2.49534	0.000437541	1.29967	0.00533458	1.19566	0.000913499	c107772_g1	-1	4.54667	2.48667	1.31333	c107772_g1	400	--	--	--	--	--	--	--	--	--	--	--	--	--	--	--	--	--	--	--	--	--	--	--	--	--	--	--	--
let-7-y	8.32343	20.4901	46.9325	2.49534	0.000437541	1.29967	0.00533458	1.19566	0.000913499	c109409_g1	-1	4.50667	0.963333	0.44	c109409_g1	471	--	--	--	--	--	--	--	--	--	--	--	--	--	--	--	--	--	--	--	--	--	--	--	--	--	--	--	--
let-7-y	8.32343	20.4901	46.9325	2.49534	0.000437541	1.29967	0.00533458	1.19566	0.000913499	c109452_g1	-1	7.44333	4.28667	3.94667	c109452_g1	484	--	--	--	--	--	--	--	--	--	--	--	--	--	--	--	--	--	--	--	--	--	--	--	--	--	--	--	--
let-7-y	8.32343	20.4901	46.9325	2.49534	0.000437541	1.29967	0.00533458	1.19566	0.000913499	c109660_g1	-1	2.57333	1.74667	1.14667	c109660_g1	1277	--	--	--	--	--	--	--	--	--	--	--	--	--	--	--	--	--	--	--	--	--	--	--	--	--	--	--	--
let-7-y	8.32343	20.4901	46.9325	2.49534	0.000437541	1.29967	0.00533458	1.19566	0.000913499	c109791_g1	-1	1.33667	0.0633333	0	c109791_g1	1102	676491147	XP_009065501.1	274	2.71e-23	hypothetical protein LOTGIDRAFT_168955, partial [Lottia gigantea] >gi|556095058|gb|ESO83711.1| hypothetical protein LOTGIDRAFT_168955, partial [Lottia gigantea]	--	--	--	--	--	--	--	--	--	--	--	--	--	PF01607	Chitin binding Peritrophin-A domain	GO:0006030	chitin metabolic process	GO:0008061	chitin binding	GO:0005576	extracellular region	--	--
let-7-y	8.32343	20.4901	46.9325	2.49534	0.000437541	1.29967	0.00533458	1.19566	0.000913499	c110757_g1	-1	4.48	2.72333	2.67333	c110757_g1	530	--	--	--	--	--	--	--	--	--	--	--	--	--	--	--	--	--	--	--	--	--	--	--	--	--	--	--	--
let-7-y	8.32343	20.4901	46.9325	2.49534	0.000437541	1.29967	0.00533458	1.19566	0.000913499	c111385_g1	-1	3.45333	0.196667	0	c111385_g1	1128	--	--	--	--	--	--	--	--	--	--	--	--	--	--	--	--	--	--	PF02228	Major core protein p19	--	--	GO:0005198	structural molecule activity	GO:0019013	viral nucleocapsid	--	--
let-7-y	8.32343	20.4901	46.9325	2.49534	0.000437541	1.29967	0.00533458	1.19566	0.000913499	c11152_g1	-1	0.96	0.163333	0	c11152_g1	751	405950867	EKC18826.1	373	1.36e-38	Neuropeptide FF receptor 2 [Crassostrea gigas]	--	--	--	--	--	K04284	GHSR	growth hormone secretagogue receptor	http://www.genome.jp/dbget-bin/www_bget?ko:K04284	P30975	188	1.04e-14	Tachykinin-like peptides receptor 99D OS=Drosophila melanogaster GN=TkR99D PE=2 SV=2	PF00001	7 transmembrane receptor (rhodopsin family)	GO:0007186	G-protein coupled receptor signaling pathway	GO:0004930	G-protein coupled receptor activity	GO:0016021	integral component of membrane	KOG3656	FOG: 7 transmembrane receptor
let-7-y	8.32343	20.4901	46.9325	2.49534	0.000437541	1.29967	0.00533458	1.19566	0.000913499	c112229_g1	-1	252.357	53.19	5.86667	c112229_g1	836	20377784	AAM20842.1	481	1.13e-56	SARP-19 precursor [Littorina littorea]	--	--	--	--	--	--	--	--	--	--	--	--	--	PF00036//PF13202//PF13499//PF13405	EF hand//EF hand//EF-hand domain pair//EF-hand domain	--	--	GO:0005509	calcium ion binding	--	--	--	--
let-7-y	8.32343	20.4901	46.9325	2.49534	0.000437541	1.29967	0.00533458	1.19566	0.000913499	c112541_g1	-1	20.0967	2.87	1.07	c112541_g1	426	--	--	--	--	--	--	--	--	--	--	--	--	--	--	--	--	--	--	--	--	--	--	--	--	--	--	--	--
let-7-y	8.32343	20.4901	46.9325	2.49534	0.000437541	1.29967	0.00533458	1.19566	0.000913499	c112940_g1	-1	27.9367	15.4133	6.88333	c112940_g1	1023	524878327	XP_005095851.1	323	7.57e-30	PREDICTED: centrosomal protein of 135 kDa-like [Aplysia californica]	--	--	--	--	--	K16461	CEP135, CEP4	centrosomal protein CEP135	http://www.genome.jp/dbget-bin/www_bget?ko:K16461	Q66GS9	194	7.13e-15	Centrosomal protein of 135 kDa OS=Homo sapiens GN=CEP135 PE=1 SV=2	PF05557//PF04566//PF04977	Mitotic checkpoint protein//RNA polymerase Rpb2, domain 4//Septum formation initiator	GO:0006144//GO:0007049//GO:0007094//GO:0006351//GO:0006206	purine nucleobase metabolic process//cell cycle//mitotic spindle assembly checkpoint//transcription, DNA-templated//pyrimidine nucleobase metabolic process	GO:0003899//GO:0003677	DNA-directed RNA polymerase activity//DNA binding	GO:0005730	nucleolus	--	--
let-7-y	8.32343	20.4901	46.9325	2.49534	0.000437541	1.29967	0.00533458	1.19566	0.000913499	c113335_g1	-1	6.00333	0.8	0	c113335_g1	427	--	--	--	--	--	--	--	--	--	--	--	--	--	--	--	--	--	--	--	--	--	--	--	--	--	--	--	--
let-7-y	8.32343	20.4901	46.9325	2.49534	0.000437541	1.29967	0.00533458	1.19566	0.000913499	c113604_g2	-1	1.82667	1.64667	0.696667	c113604_g2	1468	--	--	--	--	--	--	--	--	--	--	--	--	--	--	--	--	--	--	--	--	--	--	--	--	--	--	--	--
let-7-y	8.32343	20.4901	46.9325	2.49534	0.000437541	1.29967	0.00533458	1.19566	0.000913499	c114123_g1	-1	3.76333	1.20333	0.82	c114123_g1	650	--	--	--	--	--	--	--	--	--	--	--	--	--	--	--	--	--	--	--	--	--	--	--	--	--	--	--	--
let-7-y	8.32343	20.4901	46.9325	2.49534	0.000437541	1.29967	0.00533458	1.19566	0.000913499	c114857_g1	-1	339.663	23.19	1.22333	c114857_g1	1338	--	--	--	--	--	--	--	--	--	--	--	--	--	--	--	--	--	--	--	--	--	--	--	--	--	--	--	--
let-7-y	8.32343	20.4901	46.9325	2.49534	0.000437541	1.29967	0.00533458	1.19566	0.000913499	c116309_g1	-1	3.26	1.39333	0.153333	c116309_g1	482	--	--	--	--	--	--	--	--	--	--	--	--	--	--	--	--	--	--	--	--	--	--	--	--	--	--	--	--
let-7-y	8.32343	20.4901	46.9325	2.49534	0.000437541	1.29967	0.00533458	1.19566	0.000913499	c116523_g1	-1	45.8267	11.3767	5.56667	c116523_g1	2022	405978624	EKC43001.1	1372	0	Leucine-rich repeat-containing protein 34 [Crassostrea gigas]	--	--	--	--	--	--	--	--	--	Q9DAM1	877	7.6e-109	Leucine-rich repeat-containing protein 34 OS=Mus musculus GN=Lrrc34 PE=2 SV=1	PF01116//PF00560	Fructose-bisphosphate aldolase class-II//Leucine Rich Repeat	GO:0005975	carbohydrate metabolic process	GO:0016832//GO:0008270//GO:0005515	aldehyde-lyase activity//zinc ion binding//protein binding	--	--	KOG4308	LRR-containing protein
let-7-y	8.32343	20.4901	46.9325	2.49534	0.000437541	1.29967	0.00533458	1.19566	0.000913499	c116560_g1	-1	5.93	0.96	0.0933333	c116560_g1	707	--	--	--	--	--	--	--	--	--	--	--	--	--	--	--	--	--	--	--	--	--	--	--	--	--	--	--	--
let-7-y	8.32343	20.4901	46.9325	2.49534	0.000437541	1.29967	0.00533458	1.19566	0.000913499	c116920_g2	-1	3.02	1.36333	0.946667	c116920_g2	443	--	--	--	--	--	--	--	--	--	--	--	--	--	--	--	--	--	--	--	--	--	--	--	--	--	--	--	--
let-7-y	8.32343	20.4901	46.9325	2.49534	0.000437541	1.29967	0.00533458	1.19566	0.000913499	c116972_g1	-1	6.22667	3.33	1.41333	c116972_g1	488	--	--	--	--	--	--	--	--	--	--	--	--	--	--	--	--	--	--	--	--	--	--	--	--	--	--	--	--
let-7-y	8.32343	20.4901	46.9325	2.49534	0.000437541	1.29967	0.00533458	1.19566	0.000913499	c117026_g1	-1	4.87667	4.82	2.76667	c117026_g1	1298	524908542	XP_005109365.1	563	4.53e-64	PREDICTED: uncharacterized protein LOC101861321 isoform X3 [Aplysia californica]	--	--	--	--	--	--	--	--	--	O77475	267	1.76e-24	Ceramide phosphoethanolamine synthase OS=Drosophila melanogaster GN=CG4585 PE=1 SV=1	PF01066	CDP-alcohol phosphatidyltransferase	GO:0008654	phospholipid biosynthetic process	GO:0016780	phosphotransferase activity, for other substituted phosphate groups	GO:0016020	membrane	--	--
let-7-y	8.32343	20.4901	46.9325	2.49534	0.000437541	1.29967	0.00533458	1.19566	0.000913499	c118142_g1	-1	85.2767	22.23	12.6133	c118142_g1	978	676436361	XP_009047857.1	189	1.25e-14	hypothetical protein LOTGIDRAFT_230606 [Lottia gigantea] >gi|556112571|gb|ESP01223.1| hypothetical protein LOTGIDRAFT_230606 [Lottia gigantea]	--	--	--	--	--	--	--	--	--	--	--	--	--	--	--	--	--	--	--	--	--	--	--
let-7-y	8.32343	20.4901	46.9325	2.49534	0.000437541	1.29967	0.00533458	1.19566	0.000913499	c118446_g1	-1	1566.02	257.58	0.04	c118446_g1	847	--	--	--	--	--	--	--	--	--	--	--	--	--	--	--	--	--	--	PF00116	Cytochrome C oxidase subunit II, periplasmic domain	GO:0015992//GO:0006123	proton transport//mitochondrial electron transport, cytochrome c to oxygen	GO:0005507//GO:0004129	copper ion binding//cytochrome-c oxidase activity	GO:0045277//GO:0016020	respiratory chain complex IV//membrane	--	--
let-7-y	8.32343	20.4901	46.9325	2.49534	0.000437541	1.29967	0.00533458	1.19566	0.000913499	c118633_g1	-1	3.45	1.07333	0.113333	c118633_g1	902	--	--	--	--	--	--	--	--	--	--	--	--	--	--	D3Z1U7	116	2.94e-06	Transmembrane protein 233 OS=Mus musculus GN=Tmem233 PE=3 SV=2	PF03362//PF04505//PF03595	Herpesvirus UL47 protein//Interferon-induced transmembrane protein//Voltage-dependent anion channel	GO:0055085//GO:0006355//GO:0009607	transmembrane transport//regulation of transcription, DNA-templated//response to biotic stimulus	--	--	GO:0016021	integral component of membrane	--	--
let-7-y	8.32343	20.4901	46.9325	2.49534	0.000437541	1.29967	0.00533458	1.19566	0.000913499	c119314_g1	-1	3.15667	2.82667	1.33667	c119314_g1	561	--	--	--	--	--	--	--	--	--	--	--	--	--	--	--	--	--	--	--	--	--	--	--	--	--	--	--	--
let-7-y	8.32343	20.4901	46.9325	2.49534	0.000437541	1.29967	0.00533458	1.19566	0.000913499	c120036_g1	-1	42.4967	21.5333	17.9267	c120036_g1	2835	524899531	XP_005106195.1	1127	2.4e-142	PREDICTED: leucine-rich repeat-containing protein 23-like isoform X2 [Aplysia californica]	--	--	--	--	--	--	--	--	--	O35125	863	3.73e-105	Leucine-rich repeat-containing protein 23 OS=Mus musculus GN=Lrrc23 PE=2 SV=1	PF00560	Leucine Rich Repeat	--	--	GO:0005515	protein binding	--	--	KOG0531	Protein phosphatase 1, regulatory subunit, and related proteins
let-7-y	8.32343	20.4901	46.9325	2.49534	0.000437541	1.29967	0.00533458	1.19566	0.000913499	c120102_g1	-1	1.51	0.423333	0.103333	c120102_g1	1778	524872274	XP_005092900.1	372	5.99e-35	PREDICTED: sodium/calcium exchanger 2-like [Aplysia californica]	--	--	--	--	--	K05849	SLC8A, NCX	solute carrier family 8 (sodium/calcium exchanger)	http://www.genome.jp/dbget-bin/www_bget?ko:K05849	Q9UPR5	257	1.19e-21	Sodium/calcium exchanger 2 OS=Homo sapiens GN=SLC8A2 PE=2 SV=2	PF02402//PF01699//PF04718	Lysis protein//Sodium/calcium exchanger protein//Mitochondrial ATP synthase g subunit	GO:0009405//GO:0015992//GO:0019835//GO:0055085//GO:0015986	pathogenesis//proton transport//cytolysis//transmembrane transport//ATP synthesis coupled proton transport	GO:0015078	hydrogen ion transmembrane transporter activity	GO:0000276//GO:0016021//GO:0019867	mitochondrial proton-transporting ATP synthase complex, coupling factor F(o)//integral component of membrane//outer membrane	KOG1306	Ca2+/Na+ exchanger NCX1 and related proteins
let-7-y	8.32343	20.4901	46.9325	2.49534	0.000437541	1.29967	0.00533458	1.19566	0.000913499	c120254_g2	-1	3.03333	1.41	1.21667	c120254_g2	878	--	--	--	--	--	--	--	--	--	--	--	--	--	--	--	--	--	--	--	--	--	--	--	--	--	--	--	--
let-7-y	8.32343	20.4901	46.9325	2.49534	0.000437541	1.29967	0.00533458	1.19566	0.000913499	c120257_g1	-1	12.72	10.8567	8.38	c120257_g1	1078	--	--	--	--	--	--	--	--	--	--	--	--	--	--	--	--	--	--	--	--	--	--	--	--	--	--	--	--
let-7-y	8.32343	20.4901	46.9325	2.49534	0.000437541	1.29967	0.00533458	1.19566	0.000913499	c120744_g1	-1	31.6467	7.1	1.58333	c120744_g1	574	--	--	--	--	--	--	--	--	--	--	--	--	--	--	--	--	--	--	--	--	--	--	--	--	--	--	--	--
let-7-y	8.32343	20.4901	46.9325	2.49534	0.000437541	1.29967	0.00533458	1.19566	0.000913499	c121635_g1	-1	4.57333	0.99	0.153333	c121635_g1	651	--	--	--	--	--	--	--	--	--	--	--	--	--	--	--	--	--	--	--	--	--	--	--	--	--	--	--	--
let-7-y	8.32343	20.4901	46.9325	2.49534	0.000437541	1.29967	0.00533458	1.19566	0.000913499	c122076_g2	-1	5.56	1.52667	0.993333	c122076_g2	403	--	--	--	--	--	--	--	--	--	--	--	--	--	--	--	--	--	--	--	--	--	--	--	--	--	--	--	--
let-7-y	8.32343	20.4901	46.9325	2.49534	0.000437541	1.29967	0.00533458	1.19566	0.000913499	c124192_g1	-1	4.26	1.33	1.19	c124192_g1	794	--	--	--	--	--	--	--	--	--	--	--	--	--	--	--	--	--	--	--	--	--	--	--	--	--	--	--	--
let-7-y	8.32343	20.4901	46.9325	2.49534	0.000437541	1.29967	0.00533458	1.19566	0.000913499	c124607_g1	-1	928.073	898.623	798.083	c124607_g1	802	524906990	XP_005108638.1	1071	3.24e-145	PREDICTED: 60S ribosomal protein L10-like [Aplysia californica]	524906989	XM_005108581.1	268	1.91e-136	PREDICTED: Aplysia californica 60S ribosomal protein L10-like (LOC101851223), mRNA	K02866	RP-L10e, RPL10	large subunit ribosomal protein L10e	http://www.genome.jp/dbget-bin/www_bget?ko:K02866	O61231	939	9.27e-127	60S ribosomal protein L10 OS=Drosophila melanogaster GN=RpL10 PE=1 SV=1	PF00252	Ribosomal protein L16p/L10e	GO:0042254//GO:0006412	ribosome biogenesis//translation	GO:0003735	structural constituent of ribosome	GO:0005840	ribosome	KOG0857	60s ribosomal protein L10
let-7-y	8.32343	20.4901	46.9325	2.49534	0.000437541	1.29967	0.00533458	1.19566	0.000913499	c124801_g1	-1	9144.35	2226.16	0.133333	c124801_g1	515	374110675	D6C4I6.1	180	3.92e-14	RecName: Full=Conotoxin Cl14.12; Flags: Precursor [Conus californicus] >gi|284521046|gb|ADB93098.1| conotoxin Cl14.12 [Conus californicus]	--	--	--	--	--	--	--	--	--	D6C4I6	180	1.17e-15	Conotoxin Cl14.12 OS=Conus californicus PE=3 SV=1	PF00103	Somatotropin hormone family	GO:0007165	signal transduction	GO:0005179	hormone activity	GO:0005576	extracellular region	--	--
let-7-y	8.32343	20.4901	46.9325	2.49534	0.000437541	1.29967	0.00533458	1.19566	0.000913499	c125123_g1	-1	14.4133	5.98	4.60667	c125123_g1	630	--	--	--	--	--	--	--	--	--	--	--	--	--	--	--	--	--	--	--	--	--	--	--	--	--	--	--	--
let-7-y	8.32343	20.4901	46.9325	2.49534	0.000437541	1.29967	0.00533458	1.19566	0.000913499	c125393_g1	-1	100.8	27.32	16.6	c125393_g1	1605	47551163	NP_999761.1	515	1.25e-54	radial spokehead [Strongylocentrotus purpuratus] >gi|2905895|gb|AAC38955.1| radial spokehead [Strongylocentrotus purpuratus]	--	--	--	--	--	--	--	--	--	Q8CDR2	422	3.72e-43	Radial spoke head protein 6 homolog A OS=Mus musculus GN=Rsph6a PE=2 SV=1	PF15234//PF02167	Linker for activation of T-cells//Cytochrome C1 family	GO:0006118//GO:0007165	electron transport//signal transduction	GO:0009055//GO:0005506//GO:0020037	electron carrier activity//iron ion binding//heme binding	GO:0016020	membrane	--	--
let-7-y	8.32343	20.4901	46.9325	2.49534	0.000437541	1.29967	0.00533458	1.19566	0.000913499	c125782_g2	-1	2.17333	1.42333	0.78	c125782_g2	682	--	--	--	--	--	--	--	--	--	--	--	--	--	--	--	--	--	--	--	--	--	--	--	--	--	--	--	--
let-7-y	8.32343	20.4901	46.9325	2.49534	0.000437541	1.29967	0.00533458	1.19566	0.000913499	c126586_g1	-1	1.46667	0.793333	0.203333	c126586_g1	809	--	--	--	--	--	--	--	--	--	--	--	--	--	--	--	--	--	--	--	--	--	--	--	--	--	--	--	--
let-7-y	8.32343	20.4901	46.9325	2.49534	0.000437541	1.29967	0.00533458	1.19566	0.000913499	c126903_g2	-1	357.69	297.62	169.217	c126903_g2	2898	524902448	XP_005107474.1	1275	8.86e-165	PREDICTED: ADP,ATP carrier protein 3, mitochondrial-like [Aplysia californica]	524902447	XM_005107417.1	324	5.25e-167	PREDICTED: Aplysia californica ADP,ATP carrier protein 3, mitochondrial-like (LOC101857978), mRNA	K05863	SLC25A4S, ANT	solute carrier family 25 (mitochondrial adenine nucleotide translocator), member 4/5/6/31	http://www.genome.jp/dbget-bin/www_bget?ko:K05863	P27080	938	2.62e-116	ADP,ATP carrier protein OS=Chlamydomonas reinhardtii GN=ABT PE=1 SV=1	PF00225	Kinesin motor domain	GO:0007018//GO:0007017	microtubule-based movement//microtubule-based process	GO:0003777//GO:0005524//GO:0008017	microtubule motor activity//ATP binding//microtubule binding	GO:0005874//GO:0045298	microtubule//tubulin complex	KOG0749	Mitochondrial ADP/ATP carrier proteins
let-7-y	8.32343	20.4901	46.9325	2.49534	0.000437541	1.29967	0.00533458	1.19566	0.000913499	c127086_g3	-1	2.17	1.51	0.793333	c127086_g3	1296	405960613	EKC26522.1	255	1.9e-20	Multidrug resistance-associated protein 5 [Crassostrea gigas]	--	--	--	--	--	K05672	ABCC12	ATP-binding cassette, subfamily C (CFTR/MRP), member 12	http://www.genome.jp/dbget-bin/www_bget?ko:K05672	Q80WJ6	171	1.56e-11	Multidrug resistance-associated protein 9 OS=Mus musculus GN=Abcc12 PE=2 SV=1	--	--	--	--	--	--	--	--	--	--
let-7-y	8.32343	20.4901	46.9325	2.49534	0.000437541	1.29967	0.00533458	1.19566	0.000913499	c128219_g1	-1	1.53	0.58	0.453333	c128219_g1	1021	524873404	XP_005093449.1	142	6.53e-07	PREDICTED: E3 ubiquitin-protein ligase TRIM56-like [Aplysia californica]	--	--	--	--	--	--	--	--	--	--	--	--	--	--	--	--	--	--	--	--	--	--	--
let-7-y	8.32343	20.4901	46.9325	2.49534	0.000437541	1.29967	0.00533458	1.19566	0.000913499	c128228_g1	-1	2.93	2.29667	1.69	c128228_g1	1173	--	--	--	--	--	--	--	--	--	--	--	--	--	--	--	--	--	--	--	--	--	--	--	--	--	--	--	--
let-7-y	8.32343	20.4901	46.9325	2.49534	0.000437541	1.29967	0.00533458	1.19566	0.000913499	c128656_g1	-1	3.9	2.91667	1.45667	c128656_g1	1003	--	--	--	--	--	--	--	--	--	--	--	--	--	--	--	--	--	--	--	--	--	--	--	--	--	--	--	--
let-7-y	8.32343	20.4901	46.9325	2.49534	0.000437541	1.29967	0.00533458	1.19566	0.000913499	c129117_g1	-1	4.85333	0.923333	0	c129117_g1	537	--	--	--	--	--	--	--	--	--	--	--	--	--	--	--	--	--	--	--	--	--	--	--	--	--	--	--	--
let-7-y	8.32343	20.4901	46.9325	2.49534	0.000437541	1.29967	0.00533458	1.19566	0.000913499	c129183_g1	-1	1.70333	0.733333	0.663333	c129183_g1	1588	--	--	--	--	--	--	--	--	--	--	--	--	--	--	--	--	--	--	--	--	--	--	--	--	--	--	--	--
let-7-y	8.32343	20.4901	46.9325	2.49534	0.000437541	1.29967	0.00533458	1.19566	0.000913499	c129265_g1	-1	27.7933	5.79	3.46333	c129265_g1	812	67594817	XP_665898.1	136	2.58e-06	SNF2 domain/helicase domain/RING finger domain-containing protein [Cryptosporidium hominis TU502]	--	--	--	--	--	--	--	--	--	--	--	--	--	--	--	--	--	--	--	--	--	--	--
let-7-y	8.32343	20.4901	46.9325	2.49534	0.000437541	1.29967	0.00533458	1.19566	0.000913499	c129304_g1	-1	1.38667	0.806667	0.433333	c129304_g1	1134	--	--	--	--	--	--	--	--	--	--	--	--	--	--	--	--	--	--	--	--	--	--	--	--	--	--	--	--
let-7-y	8.32343	20.4901	46.9325	2.49534	0.000437541	1.29967	0.00533458	1.19566	0.000913499	c129692_g1	-1	5.91667	1.6	1.21333	c129692_g1	642	--	--	--	--	--	--	--	--	--	--	--	--	--	--	--	--	--	--	--	--	--	--	--	--	--	--	--	--
let-7-y	8.32343	20.4901	46.9325	2.49534	0.000437541	1.29967	0.00533458	1.19566	0.000913499	c13005_g1	-1	74.6767	0.39	0	c13005_g1	289	--	--	--	--	--	--	--	--	--	--	--	--	--	--	--	--	--	--	--	--	--	--	--	--	--	--	--	--
let-7-y	8.32343	20.4901	46.9325	2.49534	0.000437541	1.29967	0.00533458	1.19566	0.000913499	c13076_g1	-1	10.3833	4.98333	2.56	c13076_g1	1786	524872001	XP_005092768.1	1722	0	PREDICTED: serine/threonine-protein kinase H1 homolog [Aplysia californica]	260818829	XM_002604539.1	114	1.76e-50	Branchiostoma floridae hypothetical protein, mRNA	K08808	PSKH	protein serine kinase H	http://www.genome.jp/dbget-bin/www_bget?ko:K08808	Q4KTY1	1528	0	Serine/threonine-protein kinase H1 homolog OS=Pinctada fucata GN=PSKH1 PE=2 SV=1	PF07714//PF00069//PF06293	Protein tyrosine kinase//Protein kinase domain//Lipopolysaccharide kinase (Kdo/WaaP) family	GO:0006468//GO:0009103	protein phosphorylation//lipopolysaccharide biosynthetic process	GO:0005524//GO:0004672//GO:0016773	ATP binding//protein kinase activity//phosphotransferase activity, alcohol group as acceptor	GO:0016020	membrane	KOG0032	Ca2+/calmodulin-dependent protein kinase, EF-Hand protein superfamily
let-7-y	8.32343	20.4901	46.9325	2.49534	0.000437541	1.29967	0.00533458	1.19566	0.000913499	c131088_g1	-1	11.6033	7.13	5.36667	c131088_g1	1315	524869750	XP_005091666.1	439	7.67e-47	PREDICTED: sulfotransferase family cytosolic 1B member 1-like [Aplysia californica]	--	--	--	--	--	--	--	--	--	P19217	317	1.7e-31	Estrogen sulfotransferase OS=Bos taurus GN=SULT1E1 PE=1 SV=1	PF00685//PF02574	Sulfotransferase domain//Homocysteine S-methyltransferase	GO:0006555	methionine metabolic process	GO:0008146//GO:0008898	sulfotransferase activity//S-adenosylmethionine-homocysteine S-methyltransferase activity	--	--	KOG1584	Sulfotransferase
let-7-y	8.32343	20.4901	46.9325	2.49534	0.000437541	1.29967	0.00533458	1.19566	0.000913499	c131659_g1	-1	89.6867	12.68	3.94667	c131659_g1	2225	405975735	EKC40283.1	508	3.38e-50	Collagen alpha-5(VI) chain [Crassostrea gigas]	--	--	--	--	--	--	--	--	--	A8TX70	323	4.16e-29	Collagen alpha-5(VI) chain OS=Homo sapiens GN=COL6A5 PE=1 SV=1	PF03846	Cell division inhibitor SulA	GO:0009432//GO:0051782	SOS response//negative regulation of cell division	--	--	GO:0009276	Gram-negative-bacterium-type cell wall	--	--
let-7-y	8.32343	20.4901	46.9325	2.49534	0.000437541	1.29967	0.00533458	1.19566	0.000913499	c132269_g1	-1	11.5033	5.81	4.06333	c132269_g1	5700	524889598	XP_005101354.1	1328	1.9e-159	PREDICTED: IQ domain-containing protein E-like [Aplysia californica]	--	--	--	--	--	--	--	--	--	Q6IPM2	396	7.7e-38	IQ domain-containing protein E OS=Homo sapiens GN=IQCE PE=1 SV=2	PF00097//PF00612	Zinc finger, C3HC4 type (RING finger)//IQ calmodulin-binding motif	--	--	GO:0046872//GO:0005515	metal ion binding//protein binding	--	--	--	--
let-7-y	8.32343	20.4901	46.9325	2.49534	0.000437541	1.29967	0.00533458	1.19566	0.000913499	c132305_g1	-1	4.1	1.62667	1.12	c132305_g1	461	--	--	--	--	--	--	--	--	--	--	--	--	--	--	--	--	--	--	PF05314	Baculovirus occlusion-derived virus envelope protein EC27	--	--	--	--	GO:0019031	viral envelope	--	--
let-7-y	8.32343	20.4901	46.9325	2.49534	0.000437541	1.29967	0.00533458	1.19566	0.000913499	c133171_g1	-1	2.19667	0.346667	0	c133171_g1	739	--	--	--	--	--	--	--	--	--	--	--	--	--	--	--	--	--	--	PF00001	7 transmembrane receptor (rhodopsin family)	GO:0007186	G-protein coupled receptor signaling pathway	GO:0004930	G-protein coupled receptor activity	GO:0016021	integral component of membrane	--	--
let-7-y	8.32343	20.4901	46.9325	2.49534	0.000437541	1.29967	0.00533458	1.19566	0.000913499	c133193_g1	-1	2.11667	0.486667	0	c133193_g1	917	--	--	--	--	--	--	--	--	--	--	--	--	--	--	--	--	--	--	--	--	--	--	--	--	--	--	--	--
let-7-y	8.32343	20.4901	46.9325	2.49534	0.000437541	1.29967	0.00533458	1.19566	0.000913499	c133659_g1	-1	4.37	3.00667	2.85333	c133659_g1	4595	524869349	XP_005091469.1	1477	0	PREDICTED: double zinc ribbon and ankyrin repeat-containing protein 1-like [Aplysia californica]	--	--	--	--	--	--	--	--	--	Q9GKS9	561	5.77e-59	Double zinc ribbon and ankyrin repeat-containing protein 1 OS=Macaca fascicularis GN=DZANK1 PE=2 SV=2	PF06816//PF00023//PF13606	NOTCH protein//Ankyrin repeat//Ankyrin repeat	GO:0030154	cell differentiation	GO:0005515	protein binding	GO:0016021	integral component of membrane	KOG4177	Ankyrin
let-7-y	8.32343	20.4901	46.9325	2.49534	0.000437541	1.29967	0.00533458	1.19566	0.000913499	c134213_g1	-1	1.08667	0.673333	0.333333	c134213_g1	873	--	--	--	--	--	--	--	--	--	--	--	--	--	--	--	--	--	--	--	--	--	--	--	--	--	--	--	--
let-7-y	8.32343	20.4901	46.9325	2.49534	0.000437541	1.29967	0.00533458	1.19566	0.000913499	c134533_g1	-1	6.25333	3.80333	3.3	c134533_g1	2112	1750208	AAC47413.1	1367	5.1e-178	carboxypeptidase E-1 [Aplysia californica] >gi|1750212|gb|AAC47415.1| carboxypeptidase E-1 [Aplysia californica]	551526388	XM_005814615.1	48	1.02e-13	PREDICTED: Xiphophorus maculatus carboxypeptidase N catalytic chain-like (LOC102227125), mRNA	K01294	CPE	carboxypeptidase E	http://www.genome.jp/dbget-bin/www_bget?ko:K01294	P37892	1035	2.19e-131	Carboxypeptidase E OS=Lophius americanus GN=cpe PE=2 SV=1	PF00249//PF00246//PF04952	Myb-like DNA-binding domain//Zinc carboxypeptidase//Succinylglutamate desuccinylase / Aspartoacylase family	GO:0008152//GO:0006508	metabolic process//proteolysis	GO:0016788//GO:0004181//GO:0008270//GO:0004180//GO:0003682	hydrolase activity, acting on ester bonds//metallocarboxypeptidase activity//zinc ion binding//carboxypeptidase activity//chromatin binding	GO:0000785	chromatin	KOG2649	Zinc carboxypeptidase
let-7-y	8.32343	20.4901	46.9325	2.49534	0.000437541	1.29967	0.00533458	1.19566	0.000913499	c134706_g1	-1	2.49333	2.35	1.54	c134706_g1	1512	524962047	XP_005080953.1	184	2.59e-12	PREDICTED: uncharacterized protein C2orf47 homolog, mitochondrial [Mesocricetus auratus]	--	--	--	--	--	--	--	--	--	Q8BHE8	180	2.59e-13	Uncharacterized protein C2orf47 homolog, mitochondrial OS=Mus musculus PE=2 SV=1	PF06507//PF00610	Auxin response factor//Domain found in Dishevelled, Egl-10, and Pleckstrin (DEP)	GO:0006355//GO:0009725//GO:0035556	regulation of transcription, DNA-templated//response to hormone//intracellular signal transduction	GO:0003677	DNA binding	GO:0005634	nucleus	--	--
let-7-y	8.32343	20.4901	46.9325	2.49534	0.000437541	1.29967	0.00533458	1.19566	0.000913499	c134821_g1	-1	8.17	4.42333	4.04333	c134821_g1	1006	--	--	--	--	--	--	--	--	--	--	--	--	--	--	--	--	--	--	PF01033	Somatomedin B domain	GO:0007165//GO:0006955	signal transduction//immune response	GO:0030247//GO:0005044	polysaccharide binding//scavenger receptor activity	--	--	--	--
let-7-y	8.32343	20.4901	46.9325	2.49534	0.000437541	1.29967	0.00533458	1.19566	0.000913499	c135134_g3	-1	15.3167	12.36	9.64667	c135134_g3	1327	--	--	--	--	--	--	--	--	--	--	--	--	--	--	--	--	--	--	--	--	--	--	--	--	--	--	--	--
let-7-y	8.32343	20.4901	46.9325	2.49534	0.000437541	1.29967	0.00533458	1.19566	0.000913499	c135196_g1	-1	5.77667	5.54667	4.62667	c135196_g1	2478	--	--	--	--	--	--	--	--	--	--	--	--	--	--	--	--	--	--	PF04376	Arginine-tRNA-protein transferase, N terminus	GO:0016598	protein arginylation	GO:0004057	arginyltransferase activity	--	--	--	--
let-7-y	8.32343	20.4901	46.9325	2.49534	0.000437541	1.29967	0.00533458	1.19566	0.000913499	c135405_g1	-1	18.0133	8.70333	5.75667	c135405_g1	871	--	--	--	--	--	--	--	--	--	--	--	--	--	--	--	--	--	--	--	--	--	--	--	--	--	--	--	--
let-7-y	8.32343	20.4901	46.9325	2.49534	0.000437541	1.29967	0.00533458	1.19566	0.000913499	c136106_g1	-1	3.72	0.563333	0.2	c136106_g1	514	--	--	--	--	--	--	--	--	--	--	--	--	--	--	--	--	--	--	--	--	--	--	--	--	--	--	--	--
let-7-y	8.32343	20.4901	46.9325	2.49534	0.000437541	1.29967	0.00533458	1.19566	0.000913499	c136252_g1	-1	23.4833	7.27	1.7	c136252_g1	808	--	--	--	--	--	--	--	--	--	--	--	--	--	--	--	--	--	--	--	--	--	--	--	--	--	--	--	--
let-7-y	8.32343	20.4901	46.9325	2.49534	0.000437541	1.29967	0.00533458	1.19566	0.000913499	c136326_g1	-1	5.58667	2.61333	1.28667	c136326_g1	740	--	--	--	--	--	--	--	--	--	--	--	--	--	--	--	--	--	--	--	--	--	--	--	--	--	--	--	--
let-7-y	8.32343	20.4901	46.9325	2.49534	0.000437541	1.29967	0.00533458	1.19566	0.000913499	c136357_g1	-1	215.8	51.4733	26.3367	c136357_g1	2027	676483711	XP_009063112.1	1108	1.03e-143	hypothetical protein LOTGIDRAFT_195269 [Lottia gigantea] >gi|556097499|gb|ESO86151.1| hypothetical protein LOTGIDRAFT_195269 [Lottia gigantea]	--	--	--	--	--	--	--	--	--	Q2KIU7	782	1.09e-96	Radial spoke head protein 9 homolog OS=Bos taurus GN=RSPH9 PE=2 SV=1	PF01424	R3H domain	--	--	GO:0003676	nucleic acid binding	--	--	--	--
let-7-y	8.32343	20.4901	46.9325	2.49534	0.000437541	1.29967	0.00533458	1.19566	0.000913499	c136596_g1	-1	25.66	7.91333	7.31667	c136596_g1	2369	524906432	XP_005108522.1	736	4.83e-87	PREDICTED: coiled-coil domain-containing protein 166-like [Aplysia californica]	524906431	XM_005108465.1	213	2.17e-105	PREDICTED: Aplysia californica coiled-coil domain-containing protein 166-like (LOC101864178), mRNA	--	--	--	--	P0CW27	231	8.27e-19	Coiled-coil domain-containing protein 166 OS=Homo sapiens GN=CCDC166 PE=4 SV=1	PF02183	Homeobox associated leucine zipper	GO:0006355	regulation of transcription, DNA-templated	GO:0003677	DNA binding	GO:0005634	nucleus	--	--
let-7-y	8.32343	20.4901	46.9325	2.49534	0.000437541	1.29967	0.00533458	1.19566	0.000913499	c136645_g1	-1	24.8467	14.9967	2.42333	c136645_g1	663	--	--	--	--	--	--	--	--	--	--	--	--	--	--	--	--	--	--	--	--	--	--	--	--	--	--	--	--
let-7-y	8.32343	20.4901	46.9325	2.49534	0.000437541	1.29967	0.00533458	1.19566	0.000913499	c136702_g1	-1	2.14	1.99667	0.796667	c136702_g1	942	--	--	--	--	--	--	--	--	--	--	--	--	--	--	--	--	--	--	--	--	--	--	--	--	--	--	--	--
let-7-y	8.32343	20.4901	46.9325	2.49534	0.000437541	1.29967	0.00533458	1.19566	0.000913499	c136991_g1	-1	3.50333	1.29333	1.17333	c136991_g1	674	--	--	--	--	--	--	--	--	--	--	--	--	--	--	--	--	--	--	--	--	--	--	--	--	--	--	--	--
let-7-y	8.32343	20.4901	46.9325	2.49534	0.000437541	1.29967	0.00533458	1.19566	0.000913499	c137505_g1	-1	55.4867	19.88	18.62	c137505_g1	1152	--	--	--	--	--	--	--	--	--	--	--	--	--	--	--	--	--	--	--	--	--	--	--	--	--	--	--	--
let-7-y	8.32343	20.4901	46.9325	2.49534	0.000437541	1.29967	0.00533458	1.19566	0.000913499	c137739_g1	-1	7.54667	3.22333	2.21	c137739_g1	699	--	--	--	--	--	--	--	--	--	--	--	--	--	--	--	--	--	--	--	--	--	--	--	--	--	--	--	--
let-7-y	8.32343	20.4901	46.9325	2.49534	0.000437541	1.29967	0.00533458	1.19566	0.000913499	c137931_g1	-1	3.68667	1.73	0.903333	c137931_g1	1615	260816443	XP_002602980.1	376	2.07e-38	hypothetical protein BRAFLDRAFT_123969 [Branchiostoma floridae] >gi|229288295|gb|EEN58992.1| hypothetical protein BRAFLDRAFT_123969 [Branchiostoma floridae]	--	--	--	--	--	--	--	--	--	Q2L6L1	295	2.82e-29	Protein canopy-1 OS=Danio rerio GN=cnpy1 PE=1 SV=1	--	--	--	--	--	--	--	--	KOG3782	Predicted membrane protein, contains type II SA sequence
let-7-y	8.32343	20.4901	46.9325	2.49534	0.000437541	1.29967	0.00533458	1.19566	0.000913499	c138037_g4	-1	1.21667	0.766667	0.546667	c138037_g4	1396	524911274	XP_005110503.1	638	5.49e-75	PREDICTED: glycine receptor subunit alpha-4-like, partial [Aplysia californica]	--	--	--	--	--	K05194	GLRA2	glycine receptor alpha-2	http://www.genome.jp/dbget-bin/www_bget?ko:K05194	P23416	530	8.81e-60	Glycine receptor subunit alpha-2 OS=Homo sapiens GN=GLRA2 PE=2 SV=1	PF06958//PF02812//PF02931	S-type Pyocin//Glu/Leu/Phe/Val dehydrogenase, dimerisation domain//Neurotransmitter-gated ion-channel ligand binding domain	GO:0006811//GO:0009405//GO:0006520//GO:0006810//GO:0055114	ion transport//pathogenesis//cellular amino acid metabolic process//transport//oxidation-reduction process	GO:0016491//GO:0005230	oxidoreductase activity//extracellular ligand-gated ion channel activity	GO:0016020	membrane	KOG3644	Ligand-gated ion channel
let-7-y	8.32343	20.4901	46.9325	2.49534	0.000437541	1.29967	0.00533458	1.19566	0.000913499	c138462_g2	-1	2.49	1.35667	0.58	c138462_g2	1056	--	--	--	--	--	--	--	--	--	--	--	--	--	--	--	--	--	--	--	--	--	--	--	--	--	--	--	--
let-7-y	8.32343	20.4901	46.9325	2.49534	0.000437541	1.29967	0.00533458	1.19566	0.000913499	c138620_g1	-1	1.66667	0.743333	0.29	c138620_g1	986	--	--	--	--	--	--	--	--	--	--	--	--	--	--	--	--	--	--	PF00350	Dynamin family	--	--	GO:0005525//GO:0003924	GTP binding//GTPase activity	--	--	--	--
let-7-y	8.32343	20.4901	46.9325	2.49534	0.000437541	1.29967	0.00533458	1.19566	0.000913499	c138680_g1	-1	21.2633	6.93	5.72	c138680_g1	1903	524887725	XP_005100446.1	371	5.2e-36	PREDICTED: coiled-coil domain-containing protein 92-like [Aplysia californica]	--	--	--	--	--	--	--	--	--	Q53HC0	226	1.02e-18	Coiled-coil domain-containing protein 92 OS=Homo sapiens GN=CCDC92 PE=1 SV=2	PF10186//PF01920//PF03133//PF01496//PF00038//PF13096//PF02403//PF04999//PF00724//PF02185	UV radiation resistance protein and autophagy-related subunit 14//Prefoldin subunit//Tubulin-tyrosine ligase family//V-type ATPase 116kDa subunit family//Intermediate filament protein//CENP-A-nucleosome distal (CAD) centromere subunit, CENP-P//Seryl-tRNA synthetase N-terminal domain//Cell division protein FtsL//NADH:flavin oxidoreductase / NADH oxidase family//Hr1 repeat	GO:0007049//GO:0034080//GO:0051301//GO:0055114//GO:0006457//GO:0006464//GO:0015992//GO:0010508//GO:0006544//GO:0006566//GO:0007165//GO:0015991//GO:0006434//GO:0006563	cell cycle//centromere-specific nucleosome assembly//cell division//oxidation-reduction process//protein folding//cellular protein modification process//proton transport//positive regulation of autophagy//glycine metabolic process//threonine metabolic process//signal transduction//ATP hydrolysis coupled proton transport//seryl-tRNA aminoacylation//L-serine metabolic process	GO:0005198//GO:0016491//GO:0005524//GO:0051082//GO:0010181//GO:0015078//GO:0004828//GO:0000166	structural molecule activity//oxidoreductase activity//ATP binding//unfolded protein binding//FMN binding//hydrogen ion transmembrane transporter activity//serine-tRNA ligase activity//nucleotide binding	GO:0000775//GO:0016021//GO:0033179//GO:0005737//GO:0016272//GO:0005882	chromosome, centromeric region//integral component of membrane//proton-transporting V-type ATPase, V0 domain//cytoplasm//prefoldin complex//intermediate filament	--	--
let-7-y	8.32343	20.4901	46.9325	2.49534	0.000437541	1.29967	0.00533458	1.19566	0.000913499	c138717_g1	-1	2.53667	1.93	1.04	c138717_g1	908	--	--	--	--	--	--	--	--	--	--	--	--	--	--	--	--	--	--	--	--	--	--	--	--	--	--	--	--
let-7-y	8.32343	20.4901	46.9325	2.49534	0.000437541	1.29967	0.00533458	1.19566	0.000913499	c138810_g1	-1	3.54	0.526667	0	c138810_g1	361	--	--	--	--	--	--	--	--	--	--	--	--	--	--	--	--	--	--	--	--	--	--	--	--	--	--	--	--
let-7-y	8.32343	20.4901	46.9325	2.49534	0.000437541	1.29967	0.00533458	1.19566	0.000913499	c138839_g1	-1	4.85667	3.77333	2.21	c138839_g1	1257	--	--	--	--	--	--	--	--	--	--	--	--	--	--	--	--	--	--	--	--	--	--	--	--	--	--	--	--
let-7-y	8.32343	20.4901	46.9325	2.49534	0.000437541	1.29967	0.00533458	1.19566	0.000913499	c139065_g1	-1	12.7067	3.78667	2.44667	c139065_g1	1682	--	--	--	--	--	--	--	--	--	--	--	--	--	--	--	--	--	--	--	--	--	--	--	--	--	--	--	--
let-7-y	8.32343	20.4901	46.9325	2.49534	0.000437541	1.29967	0.00533458	1.19566	0.000913499	c139239_g1	-1	6.27333	2.68667	1.44	c139239_g1	2985	524880896	XP_005097106.1	1141	9.34e-140	PREDICTED: major facilitator superfamily domain-containing protein 6-B-like [Aplysia californica]	--	--	--	--	--	--	--	--	--	Q8CBH5	354	7.19e-33	Major facilitator superfamily domain-containing protein 6 OS=Mus musculus GN=Mfsd6 PE=1 SV=1	PF01306//PF07690	LacY proton/sugar symporter//Major Facilitator Superfamily	GO:0006810//GO:0055085	transport//transmembrane transport	--	--	GO:0016021//GO:0016020	integral component of membrane//membrane	KOG3762	Predicted transporter
let-7-y	8.32343	20.4901	46.9325	2.49534	0.000437541	1.29967	0.00533458	1.19566	0.000913499	c139481_g3	-1	17.5067	3.24667	1.38667	c139481_g3	1104	--	--	--	--	--	--	--	--	--	--	--	--	--	--	--	--	--	--	--	--	--	--	--	--	--	--	--	--
let-7-y	8.32343	20.4901	46.9325	2.49534	0.000437541	1.29967	0.00533458	1.19566	0.000913499	c139772_g1	-1	25.2167	7.79333	5.70333	c139772_g1	4063	524906480	XP_005108538.1	1452	0	PREDICTED: uncharacterized protein C2orf62 homolog [Aplysia californica]	--	--	--	--	--	--	--	--	--	Q0IHI3	856	1.47e-101	Ciliogenesis-associated TTC17-interacting protein OS=Xenopus laevis GN=catip PE=2 SV=1	--	--	--	--	--	--	--	--	--	--
let-7-y	8.32343	20.4901	46.9325	2.49534	0.000437541	1.29967	0.00533458	1.19566	0.000913499	c139793_g1	-1	1.23	1.20333	0.54	c139793_g1	1080	--	--	--	--	--	--	--	--	--	--	--	--	--	--	--	--	--	--	--	--	--	--	--	--	--	--	--	--
let-7-y	8.32343	20.4901	46.9325	2.49534	0.000437541	1.29967	0.00533458	1.19566	0.000913499	c139959_g1	-1	22.94	4.53667	0.143333	c139959_g1	2259	--	--	--	--	--	--	--	--	--	--	--	--	--	--	--	--	--	--	PF04369//PF01372	Lactococcin-like family//Melittin	GO:0045859//GO:0042742	regulation of protein kinase activity//defense response to bacterium	GO:0004860	protein kinase inhibitor activity	GO:0005576	extracellular region	--	--
let-7-y	8.32343	20.4901	46.9325	2.49534	0.000437541	1.29967	0.00533458	1.19566	0.000913499	c140032_g1	-1	4.33333	1.62	0.926667	c140032_g1	1578	--	--	--	--	--	--	--	--	--	--	--	--	--	--	--	--	--	--	--	--	--	--	--	--	--	--	--	--
let-7-y	8.32343	20.4901	46.9325	2.49534	0.000437541	1.29967	0.00533458	1.19566	0.000913499	c140130_g1	-1	6.24	1.25667	0.356667	c140130_g1	1686	--	--	--	--	--	--	--	--	--	--	--	--	--	--	--	--	--	--	--	--	--	--	--	--	--	--	--	--
let-7-y	8.32343	20.4901	46.9325	2.49534	0.000437541	1.29967	0.00533458	1.19566	0.000913499	c140227_g1	-1	3.65667	1	0.816667	c140227_g1	3218	585688595	XP_006820707.1	292	1.31e-23	PREDICTED: uncharacterized protein LOC100366770 [Saccoglossus kowalevskii]	--	--	--	--	--	--	--	--	--	--	--	--	--	PF13181	Tetratricopeptide repeat	--	--	GO:0005515	protein binding	--	--	--	--
let-7-y	8.32343	20.4901	46.9325	2.49534	0.000437541	1.29967	0.00533458	1.19566	0.000913499	c140390_g1	-1	1.43	1.10333	0.48	c140390_g1	1458	--	--	--	--	--	--	--	--	--	--	--	--	--	--	--	--	--	--	PF01567	Hantavirus glycoprotein G1	GO:0030683	evasion or tolerance by virus of host immune response	--	--	GO:0019012	virion	--	--
let-7-y	8.32343	20.4901	46.9325	2.49534	0.000437541	1.29967	0.00533458	1.19566	0.000913499	c140653_g1	-1	4.07667	3.96667	2.39667	c140653_g1	1524	524874035	XP_005093759.1	471	2.32e-50	PREDICTED: uncharacterized protein C19orf47 homolog [Aplysia californica]	--	--	--	--	--	--	--	--	--	A0JPQ7	284	2.38e-26	Uncharacterized protein C19orf47 homolog OS=Rattus norvegicus PE=2 SV=1	PF07647	SAM domain (Sterile alpha motif)	--	--	GO:0005515	protein binding	--	--	KOG3930	Uncharacterized conserved protein
let-7-y	8.32343	20.4901	46.9325	2.49534	0.000437541	1.29967	0.00533458	1.19566	0.000913499	c140921_g3	-1	20.1567	11.0267	10.4033	c140921_g3	1989	--	--	--	--	--	--	--	--	--	--	--	--	--	--	--	--	--	--	--	--	--	--	--	--	--	--	--	--
let-7-y	8.32343	20.4901	46.9325	2.49534	0.000437541	1.29967	0.00533458	1.19566	0.000913499	c141072_g1	-1	40.44	39.5733	34.6133	c141072_g1	2170	524866556	XP_005090099.1	2053	0	PREDICTED: non-specific lipid-transfer protein-like isoform X1 [Aplysia californica]	--	--	--	--	--	K08764	SCP2, SCPX	sterol carrier protein 2	http://www.genome.jp/dbget-bin/www_bget?ko:K08764	P07857	1853	0	Non-specific lipid-transfer protein OS=Bos taurus GN=SCP2 PE=1 SV=2	PF02036//PF02803//PF00108//PF01323//PF08545	SCP-2 sterol transfer family//Thiolase, C-terminal domain//Thiolase, N-terminal domain//DSBA-like thioredoxin domain//3-Oxoacyl-[acyl-carrier-protein (ACP)] synthase III	GO:0006118//GO:0006633//GO:0042967//GO:0008152	electron transport//fatty acid biosynthetic process//acyl-carrier-protein biosynthetic process//metabolic process	GO:0015035//GO:0004315//GO:0032934//GO:0016747	protein disulfide oxidoreductase activity//3-oxoacyl-[acyl-carrier-protein] synthase activity//sterol binding//transferase activity, transferring acyl groups other than amino-acyl groups	GO:0005835	fatty acid synthase complex	KOG1406	Peroxisomal 3-ketoacyl-CoA-thiolase P-44/SCP2
let-7-y	8.32343	20.4901	46.9325	2.49534	0.000437541	1.29967	0.00533458	1.19566	0.000913499	c141197_g1	-1	12.5367	3.65	2.44667	c141197_g1	1148	--	--	--	--	--	--	--	--	--	--	--	--	--	--	--	--	--	--	--	--	--	--	--	--	--	--	--	--
let-7-y	8.32343	20.4901	46.9325	2.49534	0.000437541	1.29967	0.00533458	1.19566	0.000913499	c141417_g1	-1	9.64	2.57667	1.23667	c141417_g1	650	--	--	--	--	--	--	--	--	--	--	--	--	--	--	--	--	--	--	--	--	--	--	--	--	--	--	--	--
let-7-y	8.32343	20.4901	46.9325	2.49534	0.000437541	1.29967	0.00533458	1.19566	0.000913499	c141814_g1	-1	62.9533	19.6133	17.4167	c141814_g1	2023	405971402	EKC36241.1	997	2.31e-123	Coiled-coil domain-containing protein 96 [Crassostrea gigas]	488547508	XM_004465204.1	65	3.46e-23	PREDICTED: Dasypus novemcinctus coiled-coil domain containing 96 (CCDC96), mRNA	--	--	--	--	Q9CR92	547	2.59e-59	Coiled-coil domain-containing protein 96 OS=Mus musculus GN=Ccdc96 PE=2 SV=1	--	--	--	--	--	--	--	--	--	--
let-7-y	8.32343	20.4901	46.9325	2.49534	0.000437541	1.29967	0.00533458	1.19566	0.000913499	c142130_g1	-1	54.99	8.82333	0.27	c142130_g1	1486	325504415	CBX41707.1	165	3.12e-10	putative C1q domain containing protein MgC1q58 [Mytilus galloprovincialis]	--	--	--	--	--	--	--	--	--	Q9ESN4	132	2.47e-07	Complement C1q-like protein 3 OS=Mus musculus GN=C1ql3 PE=1 SV=1	PF12467	Cucumber mosaic virus 1a protein family	--	--	GO:0016817//GO:0008168	hydrolase activity, acting on acid anhydrides//methyltransferase activity	--	--	--	--
let-7-y	8.32343	20.4901	46.9325	2.49534	0.000437541	1.29967	0.00533458	1.19566	0.000913499	c142168_g1	-1	1.91	0.16	0	c142168_g1	218	--	--	--	--	--	--	--	--	--	--	--	--	--	--	--	--	--	--	--	--	--	--	--	--	--	--	--	--
let-7-y	8.32343	20.4901	46.9325	2.49534	0.000437541	1.29967	0.00533458	1.19566	0.000913499	c142188_g1	-1	2.01	1.31667	0.4	c142188_g1	1462	--	--	--	--	--	--	--	--	--	--	--	--	--	--	--	--	--	--	--	--	--	--	--	--	--	--	--	--
let-7-y	8.32343	20.4901	46.9325	2.49534	0.000437541	1.29967	0.00533458	1.19566	0.000913499	c142194_g1	-1	5.06	3.47333	2.49333	c142194_g1	1332	--	--	--	--	--	--	--	--	--	--	--	--	--	--	--	--	--	--	PF15064	Cation channel sperm-associated protein subunit gamma	--	--	--	--	GO:0097228//GO:0036128	sperm principal piece//CatSper complex	--	--
let-7-y	8.32343	20.4901	46.9325	2.49534	0.000437541	1.29967	0.00533458	1.19566	0.000913499	c142372_g1	-1	41.0767	10.86	8.22667	c142372_g1	1954	524880148	XP_005096741.1	1420	0	PREDICTED: coiled-coil domain-containing protein 176-like [Aplysia californica]	--	--	--	--	--	--	--	--	--	A0JMY4	829	1.48e-100	Basal body-orientation factor 1 OS=Xenopus laevis GN=ccdc176 PE=2 SV=1	--	--	--	--	--	--	--	--	--	--
let-7-y	8.32343	20.4901	46.9325	2.49534	0.000437541	1.29967	0.00533458	1.19566	0.000913499	c142391_g1	-1	12.4733	11.6767	10.1	c142391_g1	2070	524887668	XP_005100418.1	1848	0	PREDICTED: casein kinase I isoform gamma-3-like isoform X10 [Aplysia californica]	260829866	XM_002609837.1	319	2.25e-164	Branchiostoma floridae casein kinase 1 protein, gamma, mRNA	K08958	CSNK1G	casein kinase 1, gamma	http://www.genome.jp/dbget-bin/www_bget?ko:K08958	A7E3X2	1661	0	Casein kinase I isoform gamma-1 OS=Bos taurus GN=CSNK1G1 PE=2 SV=1	PF12605//PF07714//PF00069	Casein kinase 1 gamma C terminal//Protein tyrosine kinase//Protein kinase domain	GO:0009069//GO:0016310//GO:0006468	serine family amino acid metabolic process//phosphorylation//protein phosphorylation	GO:0004672//GO:0004674//GO:0005524	protein kinase activity//protein serine/threonine kinase activity//ATP binding	--	--	KOG1165	Casein kinase (serine/threonine/tyrosine protein kinase)
let-7-y	8.32343	20.4901	46.9325	2.49534	0.000437541	1.29967	0.00533458	1.19566	0.000913499	c142393_g1	-1	14.4733	3.54667	2.13	c142393_g1	1088	573900029	XP_006637744.1	168	7.2e-11	PREDICTED: pleckstrin homology domain-containing family B member 2-like [Lepisosteus oculatus]	--	--	--	--	--	--	--	--	--	Q9QZC7	140	9.16e-09	Pleckstrin homology domain-containing family B member 2 OS=Mus musculus GN=Plekhb2 PE=1 SV=1	--	--	--	--	--	--	--	--	--	--
let-7-y	8.32343	20.4901	46.9325	2.49534	0.000437541	1.29967	0.00533458	1.19566	0.000913499	c142432_g1	-1	54.41	12.7167	5.98333	c142432_g1	4244	405961917	EKC27650.1	2048	0	EF-hand domain-containing family member B [Crassostrea gigas]	--	--	--	--	--	--	--	--	--	Q8CDU5	1263	1.89e-152	EF-hand domain-containing family member B OS=Mus musculus GN=Efhb PE=2 SV=2	PF13405//PF13499//PF13202//PF00036	EF-hand domain//EF-hand domain pair//EF hand//EF hand	--	--	GO:0005509	calcium ion binding	--	--	KOG0027	Calmodulin and related proteins (EF-Hand superfamily)
let-7-y	8.32343	20.4901	46.9325	2.49534	0.000437541	1.29967	0.00533458	1.19566	0.000913499	c142569_g1	-1	4.19667	3.89	3.25	c142569_g1	2338	327343820	BAK09600.1	1110	3.85e-141	partitioning defective 6 [Lymnaea stagnalis]	507557887	XM_004662626.1	119	3.84e-53	PREDICTED: Jaculus jaculus par-6 partitioning defective 6 homolog gamma (C. elegans) (Pard6g), mRNA	K06093	PARD6	partitioning defective protein 6	http://www.genome.jp/dbget-bin/www_bget?ko:K06093	Q9BYG5	781	3.01e-94	Partitioning defective 6 homolog beta OS=Homo sapiens GN=PARD6B PE=1 SV=1	PF13180//PF00564//PF00595	PDZ domain//PB1 domain//PDZ domain (Also known as DHR or GLGF)	--	--	GO:0005515	protein binding	--	--	KOG0609	Calcium/calmodulin-dependent serine protein kinase/membrane-associated guanylate kinase
let-7-y	8.32343	20.4901	46.9325	2.49534	0.000437541	1.29967	0.00533458	1.19566	0.000913499	c142651_g1	-1	23.8967	18.6733	15.1067	c142651_g1	2514	524887834	XP_005100500.1	474	5.26e-52	PREDICTED: cytochrome c oxidase subunit 5B, mitochondrial-like [Aplysia californica]	--	--	--	--	--	K02265	COX5B	cytochrome c oxidase subunit 5b	http://www.genome.jp/dbget-bin/www_bget?ko:K02265	P19536	225	1.19e-19	Cytochrome c oxidase subunit 5B, mitochondrial OS=Mus musculus GN=Cox5b PE=1 SV=1	PF01215//PF10461	Cytochrome c oxidase subunit Vb//Peptidase S68	GO:0006974//GO:0015992//GO:0006915//GO:0006123	cellular response to DNA damage stimulus//proton transport//apoptotic process//mitochondrial electron transport, cytochrome c to oxygen	GO:0004129	cytochrome-c oxidase activity	GO:0005740//GO:0045277	mitochondrial envelope//respiratory chain complex IV	KOG3352	Cytochrome c oxidase, subunit Vb/COX4
let-7-y	8.32343	20.4901	46.9325	2.49534	0.000437541	1.29967	0.00533458	1.19566	0.000913499	c142721_g1	-1	13.8867	4.83667	2.30667	c142721_g1	798	--	--	--	--	--	--	--	--	--	--	--	--	--	--	--	--	--	--	PF11837	Domain of unknown function (DUF3357)	GO:0006012//GO:0005985//GO:0005982	galactose metabolic process//sucrose metabolic process//starch metabolic process	GO:0004575//GO:0004564	sucrose alpha-glucosidase activity//beta-fructofuranosidase activity	GO:0017177	glucosidase II complex	--	--
let-7-y	8.32343	20.4901	46.9325	2.49534	0.000437541	1.29967	0.00533458	1.19566	0.000913499	c142898_g1	-1	52.5333	30.18	24.8733	c142898_g1	3654	524896707	XP_005104825.1	1158	2.87e-141	PREDICTED: coiled-coil domain-containing protein 173-like [Aplysia californica]	--	--	--	--	--	--	--	--	--	Q0VFZ6	383	6.77e-37	Coiled-coil domain-containing protein 173 OS=Homo sapiens GN=CCDC173 PE=2 SV=2	PF06422	CDR ABC transporter	GO:0006810	transport	GO:0042626//GO:0005524	ATPase activity, coupled to transmembrane movement of substances//ATP binding	GO:0016021	integral component of membrane	--	--
let-7-y	8.32343	20.4901	46.9325	2.49534	0.000437541	1.29967	0.00533458	1.19566	0.000913499	c143034_g1	-1	1.25667	1.23667	0.3	c143034_g1	2018	--	--	--	--	--	--	--	--	--	--	--	--	--	--	--	--	--	--	--	--	--	--	--	--	--	--	--	--
let-7-y	8.32343	20.4901	46.9325	2.49534	0.000437541	1.29967	0.00533458	1.19566	0.000913499	c143204_g1	-1	8.03	3.79	2.84667	c143204_g1	3229	--	--	--	--	--	--	--	--	--	--	--	--	--	--	--	--	--	--	--	--	--	--	--	--	--	--	--	--
let-7-y	8.32343	20.4901	46.9325	2.49534	0.000437541	1.29967	0.00533458	1.19566	0.000913499	c143213_g1	-1	1.92	0.813333	0.243333	c143213_g1	2929	524883485	XP_005098370.1	471	1.69e-46	PREDICTED: carboxylesterase 3-like [Aplysia californica]	--	--	--	--	--	K03929	pnbA	para-nitrobenzyl esterase	http://www.genome.jp/dbget-bin/www_bget?ko:K03929	P21927	433	2.73e-43	Cholinesterase OS=Oryctolagus cuniculus GN=BCHE PE=2 SV=1	PF11045//PF07859//PF00326	Putative inner membrane protein of Enterobacteriaceae//alpha/beta hydrolase fold//Prolyl oligopeptidase family	GO:0008152//GO:0006508	metabolic process//proteolysis	GO:0016787//GO:0008236	hydrolase activity//serine-type peptidase activity	GO:0016021	integral component of membrane	KOG1516	Carboxylesterase and related proteins
let-7-y	8.32343	20.4901	46.9325	2.49534	0.000437541	1.29967	0.00533458	1.19566	0.000913499	c143319_g1	-1	11.2133	10.9533	10.4133	c143319_g1	2150	524896905	XP_005104922.1	392	3.79e-39	PREDICTED: dnaJ homolog subfamily C member 4-like [Aplysia californica]	--	--	--	--	--	K05516	cbpA	curved DNA-binding protein	http://www.genome.jp/dbget-bin/www_bget?ko:K05516	Q9D844	236	2.86e-20	DnaJ homolog subfamily C member 4 OS=Mus musculus GN=Dnajc4 PE=2 SV=2	PF05039	Agouti protein	GO:0009755	hormone-mediated signaling pathway	--	--	GO:0005576	extracellular region	KOG0715	Molecular chaperone (DnaJ superfamily)
let-7-y	8.32343	20.4901	46.9325	2.49534	0.000437541	1.29967	0.00533458	1.19566	0.000913499	c143866_g2	-1	1.68	1.35	0.656667	c143866_g2	752	--	--	--	--	--	--	--	--	--	--	--	--	--	--	--	--	--	--	--	--	--	--	--	--	--	--	--	--
let-7-y	8.32343	20.4901	46.9325	2.49534	0.000437541	1.29967	0.00533458	1.19566	0.000913499	c144026_g1	-1	1.88667	1.43667	1.00667	c144026_g1	1546	--	--	--	--	--	--	--	--	--	--	--	--	--	--	--	--	--	--	PF00319	SRF-type transcription factor (DNA-binding and dimerisation domain)	--	--	GO:0046983//GO:0003677	protein dimerization activity//DNA binding	--	--	--	--
let-7-y	8.32343	20.4901	46.9325	2.49534	0.000437541	1.29967	0.00533458	1.19566	0.000913499	c144264_g1	-1	13.0067	12.98	10.0067	c144264_g1	3028	--	--	--	--	--	--	--	--	--	--	--	--	--	--	--	--	--	--	--	--	--	--	--	--	--	--	--	--
let-7-y	8.32343	20.4901	46.9325	2.49534	0.000437541	1.29967	0.00533458	1.19566	0.000913499	c144292_g1	-1	25.0267	15.66	8.17	c144292_g1	5800	524868985	XP_005091290.1	1189	4.44e-145	PREDICTED: UDP-glucuronate 4-epimerase 1-like isoform X1 [Aplysia californica] >gi|524868987|ref|XP_005091291.1| PREDICTED: UDP-glucuronate 4-epimerase 1-like isoform X2 [Aplysia californica]	--	--	--	--	--	--	--	--	--	P29782	212	2.72e-16	dTDP-glucose 4,6-dehydratase OS=Streptomyces griseus GN=strE PE=1 SV=1	PF00106//PF03721//PF04321//PF01073//PF02719//PF01370	short chain dehydrogenase//UDP-glucose/GDP-mannose dehydrogenase family, NAD binding domain//RmlD substrate binding domain//3-beta hydroxysteroid dehydrogenase/isomerase family//Polysaccharide biosynthesis protein//NAD dependent epimerase/dehydratase family	GO:0055114//GO:0030639//GO:0008207//GO:0009058//GO:0009117//GO:0045226//GO:0006694//GO:0008152//GO:0008209//GO:0044237//GO:0019872//GO:0009225//GO:0008210	oxidation-reduction process//polyketide biosynthetic process//C21-steroid hormone metabolic process//biosynthetic process//nucleotide metabolic process//extracellular polysaccharide biosynthetic process//steroid biosynthetic process//metabolic process//androgen metabolic process//cellular metabolic process//streptomycin biosynthetic process//nucleotide-sugar metabolic process//estrogen metabolic …	GO:0051287//GO:0003824//GO:0016491//GO:0008831//GO:0050662//GO:0003854//GO:0016616	NAD binding//catalytic activity//oxidoreductase activity//dTDP-4-dehydrorhamnose reductase activity//coenzyme binding//3-beta-hydroxy-delta5-steroid dehydrogenase activity//oxidoreductase activity, acting on the CH-OH group of donors, NAD or NADP as acceptor	--	--	KOG1429	dTDP-glucose 4-6-dehydratase/UDP-glucuronic acid decarboxylase
let-7-y	8.32343	20.4901	46.9325	2.49534	0.000437541	1.29967	0.00533458	1.19566	0.000913499	c144497_g1	-1	1.52333	1.48	0.413333	c144497_g1	1823	--	--	--	--	--	--	--	--	--	--	--	--	--	--	--	--	--	--	PF02932//PF07382//PF08686	Neurotransmitter-gated ion-channel transmembrane region//Histone H1-like nucleoprotein HC2//PLAC (protease and lacunin) domain	GO:0030261//GO:0006811	chromosome condensation//ion transport	GO:0008233//GO:0003677	peptidase activity//DNA binding	GO:0016020	membrane	--	--
let-7-y	8.32343	20.4901	46.9325	2.49534	0.000437541	1.29967	0.00533458	1.19566	0.000913499	c144526_g2	-1	97.89	26.3467	15.59	c144526_g2	868	260787159	XP_002588622.1	307	3.66e-29	hypothetical protein BRAFLDRAFT_287848 [Branchiostoma floridae] >gi|229273788|gb|EEN44633.1| hypothetical protein BRAFLDRAFT_287848 [Branchiostoma floridae]	--	--	--	--	--	K00940	E2.7.4.6, ndk	nucleoside-diphosphate kinase	http://www.genome.jp/dbget-bin/www_bget?ko:K00940	Q9Y5B8	283	2.44e-27	Nucleoside diphosphate kinase 7 OS=Homo sapiens GN=NME7 PE=1 SV=1	PF00334	Nucleoside diphosphate kinase	GO:0006228//GO:0006183//GO:0006165//GO:0006206//GO:0006241//GO:0006144	UTP biosynthetic process//GTP biosynthetic process//nucleoside diphosphate phosphorylation//pyrimidine nucleobase metabolic process//CTP biosynthetic process//purine nucleobase metabolic process	GO:0004550//GO:0005524	nucleoside diphosphate kinase activity//ATP binding	--	--	KOG0888	Nucleoside diphosphate kinase
let-7-y	8.32343	20.4901	46.9325	2.49534	0.000437541	1.29967	0.00533458	1.19566	0.000913499	c144928_g2	-1	201.463	36.3933	4.92667	c144928_g2	1094	524886620	XP_005099903.1	411	1.95e-44	PREDICTED: uncharacterized protein LOC101852025 [Aplysia californica]	--	--	--	--	--	--	--	--	--	--	--	--	--	--	--	--	--	--	--	--	--	--	--
let-7-y	8.32343	20.4901	46.9325	2.49534	0.000437541	1.29967	0.00533458	1.19566	0.000913499	c145152_g1	-1	91.1167	8.42667	0.01	c145152_g1	3298	676463204	XP_009056521.1	2567	0	hypothetical protein LOTGIDRAFT_190348 [Lottia gigantea] >gi|556104183|gb|ESO92835.1| hypothetical protein LOTGIDRAFT_190348 [Lottia gigantea]	--	--	--	--	--	--	--	--	--	Q6TFL4	629	8.54e-69	Kelch-like protein 24 OS=Homo sapiens GN=KLHL24 PE=2 SV=1	PF07646//PF01344//PF00651	Kelch motif//Kelch motif//BTB/POZ domain	--	--	GO:0005515	protein binding	--	--	KOG4441	Proteins containing BTB/POZ and Kelch domains, involved in regulatory/signal transduction processes
let-7-y	8.32343	20.4901	46.9325	2.49534	0.000437541	1.29967	0.00533458	1.19566	0.000913499	c145326_g1	-1	2.21333	0.373333	0	c145326_g1	2043	676423701	XP_009044137.1	501	1.35e-53	hypothetical protein LOTGIDRAFT_152449 [Lottia gigantea] >gi|556116940|gb|ESP05592.1| hypothetical protein LOTGIDRAFT_152449 [Lottia gigantea]	--	--	--	--	--	--	--	--	--	Q5R4R7	239	4.97e-20	Protein KIAA1045 homolog OS=Pongo abelii PE=2 SV=2	PF00130//PF00036//PF00628//PF13202//PF13499//PF13405	Phorbol esters/diacylglycerol binding domain (C1 domain)//EF hand//PHD-finger//EF hand//EF-hand domain pair//EF-hand domain	GO:0035556	intracellular signal transduction	GO:0005509//GO:0005515	calcium ion binding//protein binding	--	--	KOG0027	Calmodulin and related proteins (EF-Hand superfamily)
let-7-y	8.32343	20.4901	46.9325	2.49534	0.000437541	1.29967	0.00533458	1.19566	0.000913499	c145363_g1	-1	46.9067	9.94	4.12667	c145363_g1	1046	--	--	--	--	--	--	--	--	--	--	--	--	--	--	--	--	--	--	--	--	--	--	--	--	--	--	--	--
let-7-y	8.32343	20.4901	46.9325	2.49534	0.000437541	1.29967	0.00533458	1.19566	0.000913499	c145366_g1	-1	13.31	2.06667	0	c145366_g1	2845	556999084	XP_006002619.1	196	1.33e-12	PREDICTED: CUB domain-containing protein 2 [Latimeria chalumnae]	--	--	--	--	--	K06724	NRP1	neuropilin 1	http://www.genome.jp/dbget-bin/www_bget?ko:K06724	Q60997	166	2.64e-10	Deleted in malignant brain tumors 1 protein OS=Mus musculus GN=Dmbt1 PE=1 SV=2	PF15050//PF15333	SCIMP protein//TATA box-binding protein-associated factor 1D	GO:0006355	regulation of transcription, DNA-templated	--	--	GO:0001772//GO:0016021//GO:0097197//GO:0005634//GO:0005668	immunological synapse//integral component of membrane//tetraspanin-enriched microdomain//nucleus//RNA polymerase transcription factor SL1 complex	KOG3714	Meprin A metalloprotease
let-7-y	8.32343	20.4901	46.9325	2.49534	0.000437541	1.29967	0.00533458	1.19566	0.000913499	c145377_g1	-1	10.7	9.48333	7.61333	c145377_g1	2761	524879939	XP_005096639.1	1094	1.19e-137	PREDICTED: calcium uniporter protein, mitochondrial-like [Aplysia californica]	524879938	XM_005096582.1	146	4.45e-68	PREDICTED: Aplysia californica calcium uniporter protein, mitochondrial-like (LOC101863578), mRNA	--	--	--	--	Q3UMR5	894	1.08e-109	Calcium uniporter protein, mitochondrial OS=Mus musculus GN=Mcu PE=1 SV=2	PF02996//PF09177//PF02183	Prefoldin subunit//Syntaxin 6, N-terminal//Homeobox associated leucine zipper	GO:0006355//GO:0006457//GO:0048193	regulation of transcription, DNA-templated//protein folding//Golgi vesicle transport	GO:0051082//GO:0003677	unfolded protein binding//DNA binding	GO:0016272//GO:0005634//GO:0016020	prefoldin complex//nucleus//membrane	KOG2966	Uncharacterized conserved protein
let-7-y	8.32343	20.4901	46.9325	2.49534	0.000437541	1.29967	0.00533458	1.19566	0.000913499	c145501_g3	-1	5.84667	3.53333	2.48333	c145501_g3	794	--	--	--	--	--	--	--	--	--	--	--	--	--	--	--	--	--	--	--	--	--	--	--	--	--	--	--	--
let-7-y	8.32343	20.4901	46.9325	2.49534	0.000437541	1.29967	0.00533458	1.19566	0.000913499	c145506_g4	-1	7.15	3.53667	1.43667	c145506_g4	1105	--	--	--	--	--	--	--	--	--	--	--	--	--	--	--	--	--	--	--	--	--	--	--	--	--	--	--	--
let-7-y	8.32343	20.4901	46.9325	2.49534	0.000437541	1.29967	0.00533458	1.19566	0.000913499	c145510_g3	-1	1.22	1.16	0.696667	c145510_g3	3849	676490746	XP_009065370.1	376	3.26e-34	hypothetical protein LOTGIDRAFT_229704 [Lottia gigantea] >gi|556095599|gb|ESO84252.1| hypothetical protein LOTGIDRAFT_229704 [Lottia gigantea]	--	--	--	--	--	--	--	--	--	A6H5X4	177	3.87e-12	PHD finger protein 11 OS=Mus musculus GN=Phf11 PE=2 SV=1	PF00628//PF04434//PF02178	PHD-finger//SWIM zinc finger//AT hook motif	--	--	GO:0008270//GO:0003677//GO:0005515	zinc ion binding//DNA binding//protein binding	--	--	KOG4362	Transcriptional regulator BRCA1
let-7-y	8.32343	20.4901	46.9325	2.49534	0.000437541	1.29967	0.00533458	1.19566	0.000913499	c146143_g2	-1	2.88333	1.55667	0.766667	c146143_g2	1825	676437317	XP_009048164.1	642	8.68e-73	hypothetical protein LOTGIDRAFT_172742 [Lottia gigantea] >gi|556112462|gb|ESP01114.1| hypothetical protein LOTGIDRAFT_172742 [Lottia gigantea]	--	--	--	--	--	--	--	--	--	Q6CGU8	135	4.63e-07	Probable transporter MCH1 OS=Yarrowia lipolytica (strain CLIB 122 / E 150) GN=MCH1 PE=3 SV=1	--	--	--	--	--	--	--	--	--	--
let-7-y	8.32343	20.4901	46.9325	2.49534	0.000437541	1.29967	0.00533458	1.19566	0.000913499	c146194_g1	-1	3.69667	3.42	2.20667	c146194_g1	2069	676421229	XP_009043785.1	310	1.86e-27	hypothetical protein LOTGIDRAFT_227895 [Lottia gigantea] >gi|556116588|gb|ESP05240.1| hypothetical protein LOTGIDRAFT_227895 [Lottia gigantea]	--	--	--	--	--	--	--	--	--	--	--	--	--	PF00578//PF01105	AhpC/TSA family//emp24/gp25L/p24 family/GOLD	GO:0006810//GO:0055114	transport//oxidation-reduction process	GO:0016209//GO:0016491	antioxidant activity//oxidoreductase activity	GO:0016021	integral component of membrane	--	--
let-7-y	8.32343	20.4901	46.9325	2.49534	0.000437541	1.29967	0.00533458	1.19566	0.000913499	c146297_g1	-1	68.46	11.3033	4.99333	c146297_g1	1490	405961624	EKC27393.1	546	1.18e-63	hypothetical protein CGI_10005225 [Crassostrea gigas]	--	--	--	--	--	--	--	--	--	--	--	--	--	--	--	--	--	--	--	--	--	--	--
let-7-y	8.32343	20.4901	46.9325	2.49534	0.000437541	1.29967	0.00533458	1.19566	0.000913499	c146613_g2	-1	10.0067	5.68667	4.34333	c146613_g2	6408	524884191	XP_005098718.1	3007	0	PREDICTED: polycystin-2-like isoform X1 [Aplysia californica] >gi|524884193|ref|XP_005098719.1| PREDICTED: polycystin-2-like isoform X2 [Aplysia californica] >gi|524884195|ref|XP_005098720.1| PREDICTED: polycystin-2-like isoform X3 [Aplysia californica] >gi|524884197|ref|XP_005098721.1| PREDICTED: polycystin-2-like isoform X4 [Aplysia californica]	524884198	XM_005098665.1	751	0	PREDICTED: Aplysia californica polycystin-2-like (LOC101850803), transcript variant X5, mRNA	K04986	PKD2	polycystin 2	http://www.genome.jp/dbget-bin/www_bget?ko:K04986	Q4GZT3	1899	0	Polycystin-2 OS=Bos taurus GN=PKD2 PE=2 SV=1	PF08138//PF00520//PF10591//PF06422//PF03114//PF13499//PF13405//PF09515//PF00036//PF02046//PF13202	Sex peptide (SP) family//Ion transport protein//Secreted protein acidic and rich in cysteine Ca binding region//CDR ABC transporter//BAR domain//EF-hand domain pair//EF-hand domain//Thiamine transporter protein (Thia_YuaJ)//EF hand//Cytochrome c oxidase subunit VIa//EF hand	GO:0006811//GO:0015992//GO:0006810//GO:0046008//GO:0015888//GO:0007165//GO:0006123//GO:0055085	ion transport//proton transport//transport//regulation of female receptivity, post-mating//thiamine transport//signal transduction//mitochondrial electron transport, cytochrome c to oxygen//transmembrane transport	GO:0005515//GO:0042626//GO:0005524//GO:0005216//GO:0004129//GO:0015234//GO:0005179//GO:0005509	protein binding//ATPase activity, coupled to transmembrane movement of substances//ATP binding//ion channel activity//cytochrome-c oxidase activity//thiamine transmembrane transporter activity//hormone activity//calcium ion binding	GO:0045277//GO:0005737//GO:0016021//GO:0016020//GO:0005886//GO:0005576//GO:0005751//GO:0005743//GO:0005578	respiratory chain complex IV//cytoplasm//integral component of membrane//membrane//plasma membrane//extracellular region//mitochondrial respiratory chain complex IV//mitochondrial inner membrane//proteinaceous extracellular matrix	KOG3599	Ca2+-modulated nonselective cation channel polycystin
let-7-y	8.32343	20.4901	46.9325	2.49534	0.000437541	1.29967	0.00533458	1.19566	0.000913499	c146667_g1	-1	3.55	2.33	2	c146667_g1	942	--	--	--	--	--	--	--	--	--	--	--	--	--	--	--	--	--	--	PF00160	Cyclophilin type peptidyl-prolyl cis-trans isomerase/CLD	GO:0006457	protein folding	GO:0003755	peptidyl-prolyl cis-trans isomerase activity	--	--	--	--
let-7-y	8.32343	20.4901	46.9325	2.49534	0.000437541	1.29967	0.00533458	1.19566	0.000913499	c146706_g2	-1	3.25	2.90333	0.91	c146706_g2	1149	676439466	XP_009048862.1	543	9.66e-63	hypothetical protein LOTGIDRAFT_238529 [Lottia gigantea] >gi|556111762|gb|ESP00414.1| hypothetical protein LOTGIDRAFT_238529 [Lottia gigantea]	--	--	--	--	--	--	--	--	--	Q3UMZ3	503	7.03e-59	Phosphatidate phosphatase PPAPDC1B OS=Mus musculus GN=Ppapdc1b PE=2 SV=1	PF08019//PF01569	Domain of unknown function (DUF1705)//PAP2 superfamily	--	--	GO:0003824	catalytic activity	GO:0016020//GO:0016021	membrane//integral component of membrane	KOG3030	Lipid phosphate phosphatase and related enzymes of the PAP2 family
let-7-y	8.32343	20.4901	46.9325	2.49534	0.000437541	1.29967	0.00533458	1.19566	0.000913499	c146825_g1	-1	7.99333	7.87667	6.40667	c146825_g1	3160	524870882	XP_005092221.1	2261	0	PREDICTED: tubulin gamma-1 chain-like [Aplysia californica]	260793847	XM_002591876.1	551	0	Branchiostoma floridae hypothetical protein, mRNA	K10389	TUBG	tubulin gamma	http://www.genome.jp/dbget-bin/www_bget?ko:K10389	P23258	2098	0	Tubulin gamma-1 chain OS=Homo sapiens GN=TUBG1 PE=1 SV=2	PF03953	Tubulin C-terminal domain	GO:0006184//GO:0051258	GTP catabolic process//protein polymerization	GO:0005525//GO:0003924	GTP binding//GTPase activity	GO:0043234	protein complex	KOG1374	Gamma tubulin
let-7-y	8.32343	20.4901	46.9325	2.49534	0.000437541	1.29967	0.00533458	1.19566	0.000913499	c146893_g1	-1	5.36333	3.03667	1.65333	c146893_g1	2560	676478849	XP_009061560.1	1007	2.93e-126	hypothetical protein LOTGIDRAFT_127367 [Lottia gigantea] >gi|556099011|gb|ESO87663.1| hypothetical protein LOTGIDRAFT_127367 [Lottia gigantea]	--	--	--	--	--	K00913	ITPK1	inositol-1,3,4-trisphosphate 5/6-kinase / inositol-tetrakisphosphate 1-kinase	http://www.genome.jp/dbget-bin/www_bget?ko:K00913	P0C0T1	765	1.06e-90	Inositol-tetrakisphosphate 1-kinase OS=Bos taurus GN=ITPK1 PE=1 SV=1	PF02955//PF05770//PF09429	Prokaryotic glutathione synthetase, ATP-grasp domain//Inositol 1, 3, 4-trisphosphate 5/6-kinase//WW domain binding protein 11	GO:0006750//GO:0032957//GO:0006396	glutathione biosynthetic process//inositol trisphosphate metabolic process//RNA processing	GO:0005524//GO:0000287//GO:0047325//GO:0052726//GO:0052725//GO:0004363	ATP binding//magnesium ion binding//inositol tetrakisphosphate 1-kinase activity//inositol-1,3,4-trisphosphate 5-kinase activity//inositol-1,3,4-trisphosphate 6-kinase activity//glutathione synthase activity	GO:0005622	intracellular	--	--
let-7-y	8.32343	20.4901	46.9325	2.49534	0.000437541	1.29967	0.00533458	1.19566	0.000913499	c146949_g1	-1	17.4767	16.7633	11.22	c146949_g1	3494	405966835	EKC32070.1	457	2.63e-46	hypothetical protein CGI_10013436 [Crassostrea gigas]	--	--	--	--	--	K04379	FOS	proto-oncogene protein c-fos	http://www.genome.jp/dbget-bin/www_bget?ko:K04379	Q56TN0	212	2.44e-16	Proto-oncogene c-Fos OS=Phodopus roborovskii GN=FOS PE=3 SV=1	PF05064//PF03131//PF04977//PF01335//PF07716//PF00170//PF01496	Nsp1-like C-terminal region//bZIP Maf transcription factor//Septum formation initiator//Death effector domain//Basic region leucine zipper//bZIP transcription factor//V-type ATPase 116kDa subunit family	GO:0015992//GO:0015991//GO:0006355//GO:0042981//GO:0007049	proton transport//ATP hydrolysis coupled proton transport//regulation of transcription, DNA-templated//regulation of apoptotic process//cell cycle	GO:0043565//GO:0005515//GO:0015078//GO:0003677//GO:0003700//GO:0017056	sequence-specific DNA binding//protein binding//hydrogen ion transmembrane transporter activity//DNA binding//sequence-specific DNA binding transcription factor activity//structural constituent of nuclear pore	GO:0005634//GO:0033179//GO:0005667//GO:0005643	nucleus//proton-transporting V-type ATPase, V0 domain//transcription factor complex//nuclear pore	KOG1414	Transcriptional activator FOSB/c-Fos and related bZIP transcription factors
let-7-y	8.32343	20.4901	46.9325	2.49534	0.000437541	1.29967	0.00533458	1.19566	0.000913499	c147093_g1	-1	3.35667	2.76667	1.13	c147093_g1	1517	--	--	--	--	--	--	--	--	--	--	--	--	--	--	--	--	--	--	--	--	--	--	--	--	--	--	--	--
let-7-y	8.32343	20.4901	46.9325	2.49534	0.000437541	1.29967	0.00533458	1.19566	0.000913499	c147226_g1	-1	3.21667	2.69	2.21	c147226_g1	2230	524871279	XP_005092414.1	721	7.66e-85	PREDICTED: ketohexokinase-like [Aplysia californica]	--	--	--	--	--	K00846	KHK	ketohexokinase	http://www.genome.jp/dbget-bin/www_bget?ko:K00846	P97328	614	2.53e-71	Ketohexokinase OS=Mus musculus GN=Khk PE=1 SV=1	--	--	--	--	--	--	--	--	--	--
let-7-y	8.32343	20.4901	46.9325	2.49534	0.000437541	1.29967	0.00533458	1.19566	0.000913499	c147323_g1	-1	3.6	1.73	1.52	c147323_g1	1237	--	--	--	--	--	--	--	--	--	--	--	--	--	--	--	--	--	--	--	--	--	--	--	--	--	--	--	--
let-7-y	8.32343	20.4901	46.9325	2.49534	0.000437541	1.29967	0.00533458	1.19566	0.000913499	c147371_g7	-1	13.2433	9.94	9.86667	c147371_g7	1132	--	--	--	--	--	--	--	--	--	--	--	--	--	--	--	--	--	--	--	--	--	--	--	--	--	--	--	--
let-7-y	8.32343	20.4901	46.9325	2.49534	0.000437541	1.29967	0.00533458	1.19566	0.000913499	c147589_g1	-1	1.11	0.453333	0.08	c147589_g1	445	--	--	--	--	--	--	--	--	--	--	--	--	--	--	--	--	--	--	--	--	--	--	--	--	--	--	--	--
let-7-y	8.32343	20.4901	46.9325	2.49534	0.000437541	1.29967	0.00533458	1.19566	0.000913499	c147815_g1	-1	265.99	167.857	143.217	c147815_g1	1835	431831574	AGA92561.1	313	3.36e-31	heat shock factor-binding protein [Haliotis diversicolor]	469832375	BT149936.1	89	1.43e-36	Salmo salar clone HJ5_0674 heat shock factor-binding protein 1 mRNA, complete cds	--	--	--	--	O75506	252	3.18e-24	Heat shock factor-binding protein 1 OS=Homo sapiens GN=HSBP1 PE=1 SV=1	PF00509//PF05388//PF05791//PF04513//PF01580//PF01544	Haemagglutinin//Carboxypeptidase Y pro-peptide//Bacillus haemolytic enterotoxin (HBL)//Baculovirus polyhedron envelope protein, PEP, C terminus//FtsK/SpoIIIE family//CorA-like Mg2+ transporter protein	GO:0030001//GO:0051301//GO:0007049//GO:0019064//GO:0009405//GO:0007059//GO:0055085//GO:0007165	metal ion transport//cell division//cell cycle//fusion of virus membrane with host plasma membrane//pathogenesis//chromosome segregation//transmembrane transport//signal transduction	GO:0005198//GO:0046789//GO:0005524//GO:0003677//GO:0004185//GO:0000166//GO:0046873	structural molecule activity//host cell surface receptor binding//ATP binding//DNA binding//serine-type carboxypeptidase activity//nucleotide binding//metal ion transmembrane transporter activity	GO:0009986//GO:0016021//GO:0019028//GO:0016020//GO:0005773//GO:0019031	cell surface//integral component of membrane//viral capsid//membrane//vacuole//viral envelope	--	--
let-7-y	8.32343	20.4901	46.9325	2.49534	0.000437541	1.29967	0.00533458	1.19566	0.000913499	c147890_g1	-1	48.2567	47.9167	47.3433	c147890_g1	5505	524900386	XP_005106613.1	2123	0	PREDICTED: eukaryotic peptide chain release factor subunit 1-like [Aplysia californica]	557015891	XM_006008337.1	405	0	PREDICTED: Latimeria chalumnae eukaryotic peptide chain release factor subunit 1-like (LOC102350300), mRNA	K03265	ETF1, ERF1	peptide chain release factor subunit 1	http://www.genome.jp/dbget-bin/www_bget?ko:K03265	Q9GR88	1988	0	Eukaryotic peptide chain release factor subunit 1 OS=Polyandrocarpa misakiensis GN=ERF1 PE=2 SV=1	PF00497//PF10672	Bacterial extracellular solute-binding proteins, family 3//S-adenosylmethionine-dependent methyltransferase	GO:0006810	transport	GO:0005215//GO:0008168	transporter activity//methyltransferase activity	--	--	KOG0688	Peptide chain release factor 1 (eRF1)
let-7-y	8.32343	20.4901	46.9325	2.49534	0.000437541	1.29967	0.00533458	1.19566	0.000913499	c148080_g2	-1	10.4167	6.86333	6.46	c148080_g2	2198	--	--	--	--	--	--	--	--	--	--	--	--	--	--	--	--	--	--	PF13413//PF13443	Helix-turn-helix domain//Cro/C1-type HTH DNA-binding domain	--	--	GO:0043565//GO:0003677	sequence-specific DNA binding//DNA binding	--	--	--	--
let-7-y	8.32343	20.4901	46.9325	2.49534	0.000437541	1.29967	0.00533458	1.19566	0.000913499	c148154_g1	-1	11.6533	4.61333	0.773333	c148154_g1	735	--	--	--	--	--	--	--	--	--	--	--	--	--	--	--	--	--	--	--	--	--	--	--	--	--	--	--	--
let-7-y	8.32343	20.4901	46.9325	2.49534	0.000437541	1.29967	0.00533458	1.19566	0.000913499	c148280_g1	-1	2.32	0.236667	0	c148280_g1	2141	--	--	--	--	--	--	--	--	--	--	--	--	--	--	--	--	--	--	--	--	--	--	--	--	--	--	--	--
let-7-y	8.32343	20.4901	46.9325	2.49534	0.000437541	1.29967	0.00533458	1.19566	0.000913499	c148293_g1	-1	5.17667	1.74667	0.883333	c148293_g1	1619	524916795	XP_005113167.1	395	9.63e-42	PREDICTED: uncharacterized protein CXorf65-like isoform X1 [Aplysia californica] >gi|524916797|ref|XP_005113168.1| PREDICTED: uncharacterized protein CXorf65-like isoform X2 [Aplysia californica] >gi|524916799|ref|XP_005113169.1| PREDICTED: uncharacterized protein CXorf65-like isoform X3 [Aplysia californica] >gi|524916801|ref|XP_005113170.1| PREDICTED: uncharacterized protein CXorf65-like isofor…	--	--	--	--	--	--	--	--	--	A6NEN9	128	4.33e-07	Uncharacterized protein CXorf65 OS=Homo sapiens GN=CXorf65 PE=4 SV=1	--	--	--	--	--	--	--	--	--	--
let-7-y	8.32343	20.4901	46.9325	2.49534	0.000437541	1.29967	0.00533458	1.19566	0.000913499	c148328_g1	-1	2.78	1.23333	0.433333	c148328_g1	914	--	--	--	--	--	--	--	--	--	--	--	--	--	--	--	--	--	--	--	--	--	--	--	--	--	--	--	--
let-7-y	8.32343	20.4901	46.9325	2.49534	0.000437541	1.29967	0.00533458	1.19566	0.000913499	c148439_g1	-1	2.14667	1.74333	1.47667	c148439_g1	2037	524886206	XP_005099700.1	1371	4.86e-178	PREDICTED: spastin-like [Aplysia californica]	--	--	--	--	--	K13254	SPAST	spastin	http://www.genome.jp/dbget-bin/www_bget?ko:K13254	Q5ZK92	1271	8.39e-165	Spastin OS=Gallus gallus GN=SPAST PE=2 SV=1	PF06068//PF01078//PF07728//PF07724//PF05496//PF00625//PF00004//PF01695	TIP49 C-terminus//Magnesium chelatase, subunit ChlI//AAA domain (dynein-related subfamily)//AAA domain (Cdc48 subfamily)//Holliday junction DNA helicase ruvB N-terminus//Guanylate kinase//ATPase family associated with various cellular activities (AAA)//IstB-like ATP binding protein	GO:0015994//GO:0006310//GO:0015995//GO:0006281//GO:0015979	chlorophyll metabolic process//DNA recombination//chlorophyll biosynthetic process//DNA repair//photosynthesis	GO:0016887//GO:0005515//GO:0016851//GO:0005524//GO:0009378//GO:0003678	ATPase activity//protein binding//magnesium chelatase activity//ATP binding//four-way junction helicase activity//DNA helicase activity	GO:0009379//GO:0005657//GO:0010007	Holliday junction helicase complex//replication fork//magnesium chelatase complex	KOG0740	AAA+-type ATPase
let-7-y	8.32343	20.4901	46.9325	2.49534	0.000437541	1.29967	0.00533458	1.19566	0.000913499	c148632_g1	-1	8.46333	2	1.02333	c148632_g1	1008	--	--	--	--	--	--	--	--	--	--	--	--	--	--	--	--	--	--	--	--	--	--	--	--	--	--	--	--
let-7-y	8.32343	20.4901	46.9325	2.49534	0.000437541	1.29967	0.00533458	1.19566	0.000913499	c148858_g1	-1	3.41667	2.19333	0	c148858_g1	990	74140219	BAE33813.1	168	5.39e-11	unnamed protein product [Mus musculus]	--	--	--	--	--	--	--	--	--	--	--	--	--	PF04557	Glutaminyl-tRNA synthetase, non-specific RNA binding region part 2	GO:0006425	glutaminyl-tRNA aminoacylation	GO:0000166//GO:0004819//GO:0005524	nucleotide binding//glutamine-tRNA ligase activity//ATP binding	GO:0005737	cytoplasm	--	--
let-7-y	8.32343	20.4901	46.9325	2.49534	0.000437541	1.29967	0.00533458	1.19566	0.000913499	c148982_g1	-1	6.00333	5	4.77333	c148982_g1	2786	524864721	XP_005089195.1	923	2.94e-110	PREDICTED: sphingosine-1-phosphate phosphatase 1-like [Aplysia californica]	--	--	--	--	--	K04716	SGPP1	sphingosine-1-phosphate phosphatase 1	http://www.genome.jp/dbget-bin/www_bget?ko:K04716	Q9BX95	550	4.03e-60	Sphingosine-1-phosphate phosphatase 1 OS=Homo sapiens GN=SGPP1 PE=1 SV=2	PF01569	PAP2 superfamily	--	--	GO:0003824	catalytic activity	GO:0016020	membrane	KOG2822	Sphingoid base-phosphate phosphatase
let-7-y	8.32343	20.4901	46.9325	2.49534	0.000437541	1.29967	0.00533458	1.19566	0.000913499	c148992_g1	-1	15.61	2.07333	1.19	c148992_g1	2250	524879353	XP_005096353.1	463	1.06e-48	PREDICTED: sodium- and chloride-dependent glycine transporter 2-like [Aplysia californica]	--	--	--	--	--	K05038	SLC6A5S	solute carrier family 6 (neurotransmitter transporter, amino acid) member 5/7/9/14	http://www.genome.jp/dbget-bin/www_bget?ko:K05038	Q761V0	339	2.33e-31	Sodium- and chloride-dependent glycine transporter 2 OS=Mus musculus GN=Slc6a5 PE=2 SV=1	PF00209	Sodium:neurotransmitter symporter family	GO:0006836//GO:0006812	neurotransmitter transport//cation transport	GO:0005328	neurotransmitter:sodium symporter activity	GO:0016021	integral component of membrane	KOG3660	Sodium-neurotransmitter symporter
let-7-y	8.32343	20.4901	46.9325	2.49534	0.000437541	1.29967	0.00533458	1.19566	0.000913499	c149112_g1	-1	5.01	4.42333	4.06667	c149112_g1	2051	--	--	--	--	--	--	--	--	--	--	--	--	--	--	--	--	--	--	--	--	--	--	--	--	--	--	--	--
let-7-y	8.32343	20.4901	46.9325	2.49534	0.000437541	1.29967	0.00533458	1.19566	0.000913499	c149217_g1	-1	115.05	32.16	19.45	c149217_g1	3060	405953933	EKC21496.1	1191	4.59e-149	Tetratricopeptide repeat protein 29 [Crassostrea gigas]	--	--	--	--	--	--	--	--	--	Q32NR4	713	1.72e-81	Tetratricopeptide repeat protein 29 OS=Xenopus laevis GN=ttc29 PE=2 SV=1	PF00515//PF13174//PF07569//PF13181//PF13176	Tetratricopeptide repeat//Tetratricopeptide repeat//TUP1-like enhancer of split//Tetratricopeptide repeat//Tetratricopeptide repeat	GO:0006355	regulation of transcription, DNA-templated	GO:0005515	protein binding	GO:0005634	nucleus	--	--
let-7-y	8.32343	20.4901	46.9325	2.49534	0.000437541	1.29967	0.00533458	1.19566	0.000913499	c149266_g1	-1	20.4667	8.6	4.86	c149266_g1	1956	--	--	--	--	--	--	--	--	--	--	--	--	--	--	--	--	--	--	--	--	--	--	--	--	--	--	--	--
let-7-y	8.32343	20.4901	46.9325	2.49534	0.000437541	1.29967	0.00533458	1.19566	0.000913499	c149398_g3	-1	10.7967	5.42667	3.89333	c149398_g3	2305	--	--	--	--	--	--	--	--	--	--	--	--	--	--	--	--	--	--	--	--	--	--	--	--	--	--	--	--
let-7-y	8.32343	20.4901	46.9325	2.49534	0.000437541	1.29967	0.00533458	1.19566	0.000913499	c149398_g5	-1	5.55	2.68	2.11	c149398_g5	934	--	--	--	--	--	--	--	--	--	--	--	--	--	--	--	--	--	--	--	--	--	--	--	--	--	--	--	--
let-7-y	8.32343	20.4901	46.9325	2.49534	0.000437541	1.29967	0.00533458	1.19566	0.000913499	c149490_g1	-1	3.12333	1.47	0.913333	c149490_g1	1255	--	--	--	--	--	--	--	--	--	--	--	--	--	--	--	--	--	--	--	--	--	--	--	--	--	--	--	--
let-7-y	8.32343	20.4901	46.9325	2.49534	0.000437541	1.29967	0.00533458	1.19566	0.000913499	c149501_g1	-0.866025	4.31333	4.31333	2.72667	c149501_g1	1199	--	--	--	--	--	--	--	--	--	--	--	--	--	--	--	--	--	--	--	--	--	--	--	--	--	--	--	--
let-7-y	8.32343	20.4901	46.9325	2.49534	0.000437541	1.29967	0.00533458	1.19566	0.000913499	c149530_g5	-1	3.19667	2.17333	1.18333	c149530_g5	856	--	--	--	--	--	--	--	--	--	--	--	--	--	--	--	--	--	--	--	--	--	--	--	--	--	--	--	--
let-7-y	8.32343	20.4901	46.9325	2.49534	0.000437541	1.29967	0.00533458	1.19566	0.000913499	c149547_g3	-1	3.96	3.84	2.78667	c149547_g3	1595	--	--	--	--	--	--	--	--	--	--	--	--	--	--	--	--	--	--	--	--	--	--	--	--	--	--	--	--
let-7-y	8.32343	20.4901	46.9325	2.49534	0.000437541	1.29967	0.00533458	1.19566	0.000913499	c149575_g3	-1	11.32	10.9233	8.14	c149575_g3	1978	524907796	XP_005109010.1	325	5.88e-32	PREDICTED: uncharacterized protein LOC101859738 isoform X2 [Aplysia californica]	--	--	--	--	--	--	--	--	--	--	--	--	--	--	--	--	--	--	--	--	--	--	--
let-7-y	8.32343	20.4901	46.9325	2.49534	0.000437541	1.29967	0.00533458	1.19566	0.000913499	c149751_g1	-1	1.59	0.943333	0.323333	c149751_g1	1984	--	--	--	--	--	--	--	--	--	--	--	--	--	--	--	--	--	--	--	--	--	--	--	--	--	--	--	--
let-7-y	8.32343	20.4901	46.9325	2.49534	0.000437541	1.29967	0.00533458	1.19566	0.000913499	c149924_g1	-1	8.47	0.06	0	c149924_g1	1090	--	--	--	--	--	--	--	--	--	--	--	--	--	--	--	--	--	--	PF00895	ATP synthase protein 8	GO:0015986//GO:0015992	ATP synthesis coupled proton transport//proton transport	GO:0015078	hydrogen ion transmembrane transporter activity	GO:0000276	mitochondrial proton-transporting ATP synthase complex, coupling factor F(o)	--	--
let-7-y	8.32343	20.4901	46.9325	2.49534	0.000437541	1.29967	0.00533458	1.19566	0.000913499	c149964_g1	-1	17.22	14.92	14.3567	c149964_g1	2038	--	--	--	--	--	--	--	--	--	--	--	--	--	--	--	--	--	--	--	--	--	--	--	--	--	--	--	--
let-7-y	8.32343	20.4901	46.9325	2.49534	0.000437541	1.29967	0.00533458	1.19566	0.000913499	c150124_g2	-1	62.8067	10.45	1.28667	c150124_g2	870	--	--	--	--	--	--	--	--	--	--	--	--	--	--	--	--	--	--	--	--	--	--	--	--	--	--	--	--
let-7-y	8.32343	20.4901	46.9325	2.49534	0.000437541	1.29967	0.00533458	1.19566	0.000913499	c150226_g1	-1	21.8467	13.2	12.82	c150226_g1	2203	--	--	--	--	--	--	--	--	--	--	--	--	--	--	--	--	--	--	--	--	--	--	--	--	--	--	--	--
let-7-y	8.32343	20.4901	46.9325	2.49534	0.000437541	1.29967	0.00533458	1.19566	0.000913499	c150265_g2	-1	7.19	3.73333	3.08333	c150265_g2	939	--	--	--	--	--	--	--	--	--	--	--	--	--	--	--	--	--	--	--	--	--	--	--	--	--	--	--	--
let-7-y	8.32343	20.4901	46.9325	2.49534	0.000437541	1.29967	0.00533458	1.19566	0.000913499	c150313_g1	-1	222.387	72.0367	40.2233	c150313_g1	959	--	--	--	--	--	--	--	--	--	--	--	--	--	--	--	--	--	--	PF05132	RNA polymerase III RPC4	GO:0006144//GO:0006383//GO:0006206//GO:0006351	purine nucleobase metabolic process//transcription from RNA polymerase III promoter//pyrimidine nucleobase metabolic process//transcription, DNA-templated	GO:0003677//GO:0003899	DNA binding//DNA-directed RNA polymerase activity	GO:0005666//GO:0005730	DNA-directed RNA polymerase III complex//nucleolus	--	--
let-7-y	8.32343	20.4901	46.9325	2.49534	0.000437541	1.29967	0.00533458	1.19566	0.000913499	c150441_g1	-1	5.16	1.66667	1.36667	c150441_g1	2398	524869917	XP_005091746.1	236	1.24e-17	PREDICTED: uncharacterized protein LOC101857227 [Aplysia californica]	--	--	--	--	--	--	--	--	--	--	--	--	--	--	--	--	--	--	--	--	--	--	--
let-7-y	8.32343	20.4901	46.9325	2.49534	0.000437541	1.29967	0.00533458	1.19566	0.000913499	c150457_g2	-1	5.18	2.17667	1.74667	c150457_g2	2222	--	--	--	--	--	--	--	--	--	--	--	--	--	--	--	--	--	--	--	--	--	--	--	--	--	--	--	--
let-7-y	8.32343	20.4901	46.9325	2.49534	0.000437541	1.29967	0.00533458	1.19566	0.000913499	c150479_g1	-1	12.7067	11.0967	7.67	c150479_g1	3391	--	--	--	--	--	--	--	--	--	--	--	--	--	--	--	--	--	--	PF01263	Aldose 1-epimerase	GO:0005975	carbohydrate metabolic process	GO:0016853	isomerase activity	--	--	--	--
let-7-y	8.32343	20.4901	46.9325	2.49534	0.000437541	1.29967	0.00533458	1.19566	0.000913499	c150492_g1	-1	3.74	2.58	2.34667	c150492_g1	1034	--	--	--	--	--	--	--	--	--	--	--	--	--	--	--	--	--	--	--	--	--	--	--	--	--	--	--	--
let-7-y	8.32343	20.4901	46.9325	2.49534	0.000437541	1.29967	0.00533458	1.19566	0.000913499	c150587_g1	-1	6.68	3.93333	3.64667	c150587_g1	3315	524891037	XP_005102057.1	1931	0	PREDICTED: inactive rhomboid protein 1-like [Aplysia californica]	--	--	--	--	--	--	--	--	--	Q6GMF8	1199	6.35e-146	Inactive rhomboid protein 1 OS=Danio rerio GN=rhbdf1 PE=2 SV=1	PF08147//PF05923//PF01694	DBP10CT (NUC160) domain//APC cysteine-rich region//Rhomboid family	GO:0016055	Wnt signaling pathway	GO:0004252//GO:0003723//GO:0016818//GO:0005524	serine-type endopeptidase activity//RNA binding//hydrolase activity, acting on acid anhydrides, in phosphorus-containing anhydrides//ATP binding	GO:0016021//GO:0005634	integral component of membrane//nucleus	KOG2290	Rhomboid family proteins
let-7-y	8.32343	20.4901	46.9325	2.49534	0.000437541	1.29967	0.00533458	1.19566	0.000913499	c150628_g1	-1	21.3867	5.60667	0.0266667	c150628_g1	1172	676491231	XP_009065528.1	1105	1.25e-146	hypothetical protein LOTGIDRAFT_196958 [Lottia gigantea] >gi|556095089|gb|ESO83742.1| hypothetical protein LOTGIDRAFT_196958 [Lottia gigantea]	--	--	--	--	--	--	--	--	--	Q9LIG0	875	2.15e-113	Clavaminate synthase-like protein At3g21360 OS=Arabidopsis thaliana GN=At3g21360 PE=1 SV=1	PF02668	Taurine catabolism dioxygenase TauD, TfdA family	GO:0055114	oxidation-reduction process	GO:0016491	oxidoreductase activity	--	--	--	--
let-7-y	8.32343	20.4901	46.9325	2.49534	0.000437541	1.29967	0.00533458	1.19566	0.000913499	c150735_g1	-1	3.79333	3.43667	2.12333	c150735_g1	2213	524871110	XP_005092331.1	971	2.63e-120	PREDICTED: beta-lactamase domain-containing protein 2-like [Aplysia californica]	--	--	--	--	--	--	--	--	--	Q09621	464	8.37e-49	Beta-lactamase domain-containing protein 2 OS=Caenorhabditis elegans GN=lact-2 PE=4 SV=1	PF03742	PetN	GO:0017004//GO:0006118	cytochrome complex assembly//electron transport	GO:0045158	electron transporter, transferring electrons within cytochrome b6/f complex of photosystem II activity	GO:0009512	cytochrome b6f complex	--	--
let-7-y	8.32343	20.4901	46.9325	2.49534	0.000437541	1.29967	0.00533458	1.19566	0.000913499	c150812_g2	-1	52.4867	19.1533	15.6433	c150812_g2	3576	524886989	XP_005100084.1	818	1.35e-89	PREDICTED: LOW QUALITY PROTEIN: armadillo repeat-containing protein 3-like [Aplysia californica]	--	--	--	--	--	--	--	--	--	Q5W041	436	1.35e-42	Armadillo repeat-containing protein 3 OS=Homo sapiens GN=ARMC3 PE=2 SV=2	PF02862//PF01698	DDHD domain//Floricaula / Leafy protein	GO:0006355	regulation of transcription, DNA-templated	GO:0046872//GO:0003677	metal ion binding//DNA binding	--	--	--	--
let-7-y	8.32343	20.4901	46.9325	2.49534	0.000437541	1.29967	0.00533458	1.19566	0.000913499	c150903_g1	-1	69.1067	2.64333	1.59	c150903_g1	1950	210023270	AAP31839.2	1661	0	family 10 cellulase [Ampullaria crossean]	66474471	AY941794.1	161	1.44e-76	Ampullaria crossean xylanase mRNA, complete cds	--	--	--	--	P38535	360	4.4e-34	Exoglucanase XynX OS=Clostridium thermocellum GN=xynX PE=3 SV=1	PF02018//PF00331	Carbohydrate binding domain//Glycosyl hydrolase family 10	GO:0005975	carbohydrate metabolic process	GO:0016798//GO:0004553	hydrolase activity, acting on glycosyl bonds//hydrolase activity, hydrolyzing O-glycosyl compounds	--	--	--	--
let-7-y	8.32343	20.4901	46.9325	2.49534	0.000437541	1.29967	0.00533458	1.19566	0.000913499	c150972_g1	-1	3.03667	2.53333	2.22333	c150972_g1	3900	--	--	--	--	--	--	--	--	--	--	--	--	--	--	--	--	--	--	PF07571	Protein of unknown function (DUF1546)	GO:0051090	regulation of sequence-specific DNA binding transcription factor activity	--	--	GO:0005634	nucleus	--	--
let-7-y	8.32343	20.4901	46.9325	2.49534	0.000437541	1.29967	0.00533458	1.19566	0.000913499	c150978_g1	-1	5.85	2.23333	0.976667	c150978_g1	1786	--	--	--	--	--	--	--	--	--	--	--	--	--	--	--	--	--	--	--	--	--	--	--	--	--	--	--	--
let-7-y	8.32343	20.4901	46.9325	2.49534	0.000437541	1.29967	0.00533458	1.19566	0.000913499	c151010_g2	-1	2.09	1.22333	1.03333	c151010_g2	1987	--	--	--	--	--	--	--	--	--	--	--	--	--	--	--	--	--	--	--	--	--	--	--	--	--	--	--	--
let-7-y	8.32343	20.4901	46.9325	2.49534	0.000437541	1.29967	0.00533458	1.19566	0.000913499	c151044_g1	-1	7.68	0.746667	0	c151044_g1	2301	--	--	--	--	--	--	--	--	--	--	--	--	--	--	--	--	--	--	PF06072	Alphaherpesvirus tegument protein US9	--	--	--	--	GO:0019033	viral tegument	--	--
let-7-y	8.32343	20.4901	46.9325	2.49534	0.000437541	1.29967	0.00533458	1.19566	0.000913499	c151050_g1	-1	20.3067	6.95	3.47333	c151050_g1	2340	524877849	XP_005095621.1	551	3.46e-61	PREDICTED: 15-hydroxyprostaglandin dehydrogenase [NAD(+)]-like isoform X1 [Aplysia californica] >gi|524877851|ref|XP_005095622.1| PREDICTED: 15-hydroxyprostaglandin dehydrogenase [NAD(+)]-like isoform X2 [Aplysia californica]	--	--	--	--	--	K00069	HPGD	15-hydroxyprostaglandin dehydrogenase (NAD)	http://www.genome.jp/dbget-bin/www_bget?ko:K00069	Q8VCC1	414	7.43e-44	15-hydroxyprostaglandin dehydrogenase [NAD(+)] OS=Mus musculus GN=Hpgd PE=2 SV=1	PF00106//PF01370//PF05175//PF01073	short chain dehydrogenase//NAD dependent epimerase/dehydratase family//Methyltransferase small domain//3-beta hydroxysteroid dehydrogenase/isomerase family	GO:0008209//GO:0044237//GO:0008210//GO:0008207//GO:0006694//GO:0055114//GO:0008152	androgen metabolic process//cellular metabolic process//estrogen metabolic process//C21-steroid hormone metabolic process//steroid biosynthetic process//oxidation-reduction process//metabolic process	GO:0050662//GO:0016491//GO:0008168//GO:0016616//GO:0003854//GO:0003824	coenzyme binding//oxidoreductase activity//methyltransferase activity//oxidoreductase activity, acting on the CH-OH group of donors, NAD or NADP as acceptor//3-beta-hydroxy-delta5-steroid dehydrogenase activity//catalytic activity	--	--	KOG0725	Reductases with broad range of substrate specificities
let-7-y	8.32343	20.4901	46.9325	2.49534	0.000437541	1.29967	0.00533458	1.19566	0.000913499	c151173_g1	-1	15.4833	4.73667	2.03667	c151173_g1	4048	675861104	XP_009016112.1	434	2.21e-44	hypothetical protein HELRODRAFT_171110 [Helobdella robusta] >gi|555702246|gb|ESO05479.1| hypothetical protein HELRODRAFT_171110 [Helobdella robusta]	--	--	--	--	--	--	--	--	--	Q6AY04	179	1.57e-12	Uncharacterized protein C2orf47 homolog, mitochondrial OS=Rattus norvegicus PE=2 SV=1	--	--	--	--	--	--	--	--	--	--
let-7-y	8.32343	20.4901	46.9325	2.49534	0.000437541	1.29967	0.00533458	1.19566	0.000913499	c151275_g1	-1	4.39333	3.17667	2.98333	c151275_g1	1793	--	--	--	--	--	--	--	--	--	--	--	--	--	--	--	--	--	--	PF02205	WH2 motif	--	--	GO:0003779	actin binding	--	--	--	--
let-7-y	8.32343	20.4901	46.9325	2.49534	0.000437541	1.29967	0.00533458	1.19566	0.000913499	c151308_g1	-1	2.69667	1.67	0.876667	c151308_g1	755	--	--	--	--	--	--	--	--	--	--	--	--	--	--	--	--	--	--	--	--	--	--	--	--	--	--	--	--
let-7-y	8.32343	20.4901	46.9325	2.49534	0.000437541	1.29967	0.00533458	1.19566	0.000913499	c151420_g4	-1	12.9867	12.3567	11.1367	c151420_g4	1905	--	--	--	--	--	--	--	--	--	--	--	--	--	--	--	--	--	--	--	--	--	--	--	--	--	--	--	--
let-7-y	8.32343	20.4901	46.9325	2.49534	0.000437541	1.29967	0.00533458	1.19566	0.000913499	c151488_g1	-1	6.19333	5.73667	2.42	c151488_g1	2579	--	--	--	--	--	--	--	--	--	--	--	--	--	--	--	--	--	--	--	--	--	--	--	--	--	--	--	--
let-7-y	8.32343	20.4901	46.9325	2.49534	0.000437541	1.29967	0.00533458	1.19566	0.000913499	c151496_g1	-1	3.32	2.99667	2.73	c151496_g1	3184	524884073	XP_005098660.1	1628	0	PREDICTED: calcyphosin-2-like [Aplysia californica]	--	--	--	--	--	--	--	--	--	Q8BUG5	713	1.29e-80	Calcyphosin-2 OS=Mus musculus GN=Caps2 PE=2 SV=2	PF13499//PF13405//PF00036//PF02236	EF-hand domain pair//EF-hand domain//EF hand//Viral DNA-binding protein, all alpha domain	GO:0006351//GO:0006260	transcription, DNA-templated//DNA replication	GO:0003677//GO:0005509	DNA binding//calcium ion binding	GO:0042025	host cell nucleus	--	--
let-7-y	8.32343	20.4901	46.9325	2.49534	0.000437541	1.29967	0.00533458	1.19566	0.000913499	c151623_g1	-1	26.61	25.7933	19.7467	c151623_g1	4781	--	--	--	--	--	--	--	--	--	--	--	--	--	--	--	--	--	--	--	--	--	--	--	--	--	--	--	--
let-7-y	8.32343	20.4901	46.9325	2.49534	0.000437541	1.29967	0.00533458	1.19566	0.000913499	c151645_g1	-1	6.12333	5.39667	4.12333	c151645_g1	963	--	--	--	--	--	--	--	--	--	--	--	--	--	--	--	--	--	--	--	--	--	--	--	--	--	--	--	--
let-7-y	8.32343	20.4901	46.9325	2.49534	0.000437541	1.29967	0.00533458	1.19566	0.000913499	c151752_g1	-1	10.0433	2.24	0.726667	c151752_g1	1452	676443686	XP_009050194.1	385	1.27e-39	hypothetical protein LOTGIDRAFT_173922 [Lottia gigantea] >gi|556110476|gb|ESO99127.1| hypothetical protein LOTGIDRAFT_173922 [Lottia gigantea]	--	--	--	--	--	--	--	--	--	--	--	--	--	PF07941	Potassium channel Kv1.4 tandem inactivation domain	GO:0006813	potassium ion transport	GO:0005249//GO:0030955	voltage-gated potassium channel activity//potassium ion binding	GO:0008076//GO:0016021	voltage-gated potassium channel complex//integral component of membrane	--	--
let-7-y	8.32343	20.4901	46.9325	2.49534	0.000437541	1.29967	0.00533458	1.19566	0.000913499	c151773_g1	-1	6.28667	4.65333	3.77333	c151773_g1	1875	524864012	XP_005088844.1	430	4.15e-43	PREDICTED: coiled-coil domain-containing protein 15-like [Aplysia californica]	--	--	--	--	--	K16752	CCDC15	coiled-coil domain-containing protein 15	http://www.genome.jp/dbget-bin/www_bget?ko:K16752	Q8C9M2	271	2.3e-23	Coiled-coil domain-containing protein 15 OS=Mus musculus GN=Ccdc15 PE=2 SV=2	--	--	--	--	--	--	--	--	--	--
let-7-y	8.32343	20.4901	46.9325	2.49534	0.000437541	1.29967	0.00533458	1.19566	0.000913499	c151962_g2	-1	26.7533	7.03	4.13667	c151962_g2	2395	--	--	--	--	--	--	--	--	--	--	--	--	--	--	--	--	--	--	--	--	--	--	--	--	--	--	--	--
let-7-y	8.32343	20.4901	46.9325	2.49534	0.000437541	1.29967	0.00533458	1.19566	0.000913499	c151972_g2	-1	7.19333	1.91667	1.66667	c151972_g2	774	--	--	--	--	--	--	--	--	--	--	--	--	--	--	--	--	--	--	--	--	--	--	--	--	--	--	--	--
let-7-y	8.32343	20.4901	46.9325	2.49534	0.000437541	1.29967	0.00533458	1.19566	0.000913499	c151982_g2	-1	10.8267	4.58333	2.91333	c151982_g2	2423	--	--	--	--	--	--	--	--	--	--	--	--	--	--	--	--	--	--	--	--	--	--	--	--	--	--	--	--
let-7-y	8.32343	20.4901	46.9325	2.49534	0.000437541	1.29967	0.00533458	1.19566	0.000913499	c152011_g1	-1	2.63333	2.05667	1.86	c152011_g1	2814	524909157	XP_005109629.1	2728	0	PREDICTED: acetoacetyl-CoA synthetase-like isoform X1 [Aplysia californica] >gi|524909159|ref|XP_005109630.1| PREDICTED: acetoacetyl-CoA synthetase-like isoform X2 [Aplysia californica]	542166002	XM_005491549.1	105	2.81e-45	PREDICTED: Zonotrichia albicollis acetoacetyl-CoA synthetase (AACS), mRNA	K01907	AACS, acsA	acetoacetyl-CoA synthetase	http://www.genome.jp/dbget-bin/www_bget?ko:K01907	Q28BL6	2266	0	Acetoacetyl-CoA synthetase OS=Xenopus tropicalis GN=aacs PE=2 SV=1	PF00501	AMP-binding enzyme	GO:0008152	metabolic process	GO:0003824	catalytic activity	--	--	KOG1175	Acyl-CoA synthetase
let-7-y	8.32343	20.4901	46.9325	2.49534	0.000437541	1.29967	0.00533458	1.19566	0.000913499	c152028_g1	-1	16.8267	5.18	3.93667	c152028_g1	3229	524894762	XP_005103873.1	2114	0	PREDICTED: mitogen-activated protein kinase 15-like isoform X1 [Aplysia californica]	390365691	XM_779256.3	103	4.18e-44	PREDICTED: Strongylocentrotus purpuratus putative serine/threonine-protein kinase C05D10.2-like (LOC579122), mRNA	K08293	E2.7.11.24	mitogen-activated protein kinase	http://www.genome.jp/dbget-bin/www_bget?ko:K08293	Q11179	1288	2.11e-164	Putative serine/threonine-protein kinase C05D10.2 OS=Caenorhabditis elegans GN=C05D10.2 PE=3 SV=2	PF07714//PF00069//PF06293	Protein tyrosine kinase//Protein kinase domain//Lipopolysaccharide kinase (Kdo/WaaP) family	GO:0006468//GO:0009103	protein phosphorylation//lipopolysaccharide biosynthetic process	GO:0005524//GO:0016773//GO:0004672	ATP binding//phosphotransferase activity, alcohol group as acceptor//protein kinase activity	GO:0016020	membrane	KOG0660	Mitogen-activated protein kinase
let-7-y	8.32343	20.4901	46.9325	2.49534	0.000437541	1.29967	0.00533458	1.19566	0.000913499	c152092_g1	-1	5.93333	5.44	5.39	c152092_g1	2738	--	--	--	--	--	--	--	--	--	--	--	--	--	--	--	--	--	--	PF00290	Tryptophan synthase alpha chain	GO:0006571//GO:0006568//GO:0009094//GO:0000162	tyrosine biosynthetic process//tryptophan metabolic process//L-phenylalanine biosynthetic process//tryptophan biosynthetic process	GO:0004834	tryptophan synthase activity	--	--	--	--
let-7-y	8.32343	20.4901	46.9325	2.49534	0.000437541	1.29967	0.00533458	1.19566	0.000913499	c152156_g1	-1	2.74333	2.37667	0.753333	c152156_g1	4475	524881437	XP_005097370.1	258	2.79e-21	PREDICTED: protein FAM107B-like [Aplysia californica]	--	--	--	--	--	--	--	--	--	--	--	--	--	PF00848	Ring hydroxylating alpha subunit (catalytic domain)	GO:0019439//GO:0055114	aromatic compound catabolic process//oxidation-reduction process	GO:0051537//GO:0005506//GO:0016708	2 iron, 2 sulfur cluster binding//iron ion binding//oxidoreductase activity, acting on paired donors, with incorporation or reduction of molecular oxygen, NAD(P)H as one donor, and incorporation of two atoms of oxygen into one donor	--	--	--	--
let-7-y	8.32343	20.4901	46.9325	2.49534	0.000437541	1.29967	0.00533458	1.19566	0.000913499	c152171_g1	-1	12.09	5.21	4.63667	c152171_g1	1974	--	--	--	--	--	--	--	--	--	--	--	--	--	--	--	--	--	--	PF06554	Olfactory marker protein	GO:0007608//GO:0007165	sensory perception of smell//signal transduction	GO:0004871	signal transducer activity	--	--	--	--
let-7-y	8.32343	20.4901	46.9325	2.49534	0.000437541	1.29967	0.00533458	1.19566	0.000913499	c152272_g2	-1	7.59667	7.15	6.32	c152272_g2	2857	524897115	XP_005105024.1	433	2.6e-41	PREDICTED: protein Shroom2-like [Aplysia californica]	--	--	--	--	--	--	--	--	--	Q8TF72	339	1.07e-30	Protein Shroom3 OS=Homo sapiens GN=SHROOM3 PE=1 SV=2	PF08687//PF00435	Apx/Shroom domain ASD2//Spectrin repeat	GO:0000902	cell morphogenesis	GO:0005515	protein binding	GO:0005737	cytoplasm	--	--
let-7-y	8.32343	20.4901	46.9325	2.49534	0.000437541	1.29967	0.00533458	1.19566	0.000913499	c152354_g4	-1	1.24333	1.07333	0.713333	c152354_g4	1786	585650005	XP_006814491.1	159	1.81e-08	PREDICTED: uncharacterized protein LOC102805076, partial [Saccoglossus kowalevskii]	--	--	--	--	--	--	--	--	--	--	--	--	--	--	--	--	--	--	--	--	--	--	--
let-7-y	8.32343	20.4901	46.9325	2.49534	0.000437541	1.29967	0.00533458	1.19566	0.000913499	c152475_g1	-1	9.39667	3.76333	2.78667	c152475_g1	2530	--	--	--	--	--	--	--	--	--	--	--	--	--	--	--	--	--	--	PF06456	Arfaptin-like domain	--	--	GO:0019904	protein domain specific binding	--	--	--	--
let-7-y	8.32343	20.4901	46.9325	2.49534	0.000437541	1.29967	0.00533458	1.19566	0.000913499	c152520_g1	-1	6.08333	1.67333	0.65	c152520_g1	1815	--	--	--	--	--	--	--	--	--	--	--	--	--	--	--	--	--	--	PF02101	Ocular albinism type 1 protein	--	--	--	--	GO:0016020	membrane	--	--
let-7-y	8.32343	20.4901	46.9325	2.49534	0.000437541	1.29967	0.00533458	1.19566	0.000913499	c152773_g1	-1	6.74	6.73333	1.16333	c152773_g1	1167	--	--	--	--	--	--	--	--	--	--	--	--	--	--	--	--	--	--	PF00130	Phorbol esters/diacylglycerol binding domain (C1 domain)	GO:0035556	intracellular signal transduction	--	--	--	--	--	--
let-7-y	8.32343	20.4901	46.9325	2.49534	0.000437541	1.29967	0.00533458	1.19566	0.000913499	c152790_g3	-1	22.47	9.74333	8.73333	c152790_g3	3551	524875494	XP_005094474.1	1690	0	PREDICTED: TGF-beta-activated kinase 1 and MAP3K7-binding protein 1-like isoform X2 [Aplysia californica]	--	--	--	--	--	K04403	MAP3K7IP1, TAB1	TAK1-binding protein 1	http://www.genome.jp/dbget-bin/www_bget?ko:K04403	Q15750	939	4.16e-112	TGF-beta-activated kinase 1 and MAP3K7-binding protein 1 OS=Homo sapiens GN=TAB1 PE=1 SV=1	PF00481//PF07936//PF07228	Protein phosphatase 2C//Potassium-channel blocking toxin//Stage II sporulation protein E (SpoIIE)	GO:0006810//GO:0009405	transport//pathogenesis	GO:0008200//GO:0003824	ion channel inhibitor activity//catalytic activity	GO:0042151	nematocyst	KOG0698	Serine/threonine protein phosphatase
let-7-y	8.32343	20.4901	46.9325	2.49534	0.000437541	1.29967	0.00533458	1.19566	0.000913499	c152803_g2	-1	7.36	5.97	5.50333	c152803_g2	1793	--	--	--	--	--	--	--	--	--	--	--	--	--	--	--	--	--	--	PF02998	Lentiviral Tat protein	GO:0045893	positive regulation of transcription, DNA-templated	--	--	--	--	--	--
let-7-y	8.32343	20.4901	46.9325	2.49534	0.000437541	1.29967	0.00533458	1.19566	0.000913499	c152881_g1	-1	4.54667	3.91	3.01	c152881_g1	1888	524878404	XP_005095889.1	575	2.17e-64	PREDICTED: ceramide kinase-like [Aplysia californica]	--	--	--	--	--	K04715	E2.7.1.138, CERK	ceramide kinase	http://www.genome.jp/dbget-bin/www_bget?ko:K04715	Q8TCT0	358	6.67e-35	Ceramide kinase OS=Homo sapiens GN=CERK PE=1 SV=1	PF02884//PF03846//PF00781	Polysaccharide lyase family 8, C-terminal beta-sandwich domain//Cell division inhibitor SulA//Diacylglycerol kinase catalytic domain	GO:0051782//GO:0009395//GO:0046486//GO:0009432//GO:0007205	negative regulation of cell division//phospholipid catabolic process//glycerolipid metabolic process//SOS response//protein kinase C-activating G-protein coupled receptor signaling pathway	GO:0004143//GO:0016829	diacylglycerol kinase activity//lyase activity	GO:0009276//GO:0005576	Gram-negative-bacterium-type cell wall//extracellular region	KOG1115	Ceramide kinase
let-7-y	8.32343	20.4901	46.9325	2.49534	0.000437541	1.29967	0.00533458	1.19566	0.000913499	c153010_g2	-1	12.7933	2.44333	0.83	c153010_g2	2076	--	--	--	--	--	--	--	--	--	--	--	--	--	--	--	--	--	--	--	--	--	--	--	--	--	--	--	--
let-7-y	8.32343	20.4901	46.9325	2.49534	0.000437541	1.29967	0.00533458	1.19566	0.000913499	c153025_g1	-1	21.88	7.67	7.55667	c153025_g1	4241	524883642	XP_005098448.1	2286	0	PREDICTED: coiled-coil domain-containing protein 178-like [Aplysia californica]	--	--	--	--	--	--	--	--	--	Q5BJE1	165	4.4e-10	Coiled-coil domain-containing protein 178 OS=Homo sapiens GN=CCDC178 PE=2 SV=3	PF09004//PF07548	Domain of unknown function (DUF1891)//Chlamydia polymorphic membrane protein middle domain	GO:0055114	oxidation-reduction process	GO:0016706//GO:0008168	oxidoreductase activity, acting on paired donors, with incorporation or reduction of molecular oxygen, 2-oxoglutarate as one donor, and incorporation of one atom each of oxygen into both donors//methyltransferase activity	GO:0019867	outer membrane	--	--
let-7-y	8.32343	20.4901	46.9325	2.49534	0.000437541	1.29967	0.00533458	1.19566	0.000913499	c153132_g1	-1	13.6433	5.70667	3.72	c153132_g1	1984	--	--	--	--	--	--	--	--	--	--	--	--	--	--	--	--	--	--	--	--	--	--	--	--	--	--	--	--
let-7-y	8.32343	20.4901	46.9325	2.49534	0.000437541	1.29967	0.00533458	1.19566	0.000913499	c153246_g1	-1	6.14333	2.59333	1.48667	c153246_g1	3609	676472966	XP_009059662.1	465	2.37e-44	hypothetical protein LOTGIDRAFT_234219 [Lottia gigantea] >gi|556100952|gb|ESO89604.1| hypothetical protein LOTGIDRAFT_234219 [Lottia gigantea]	--	--	--	--	--	--	--	--	--	Q6AY22	216	1.17e-16	Spermatogenesis-associated protein 1 OS=Rattus norvegicus GN=Spata1 PE=2 SV=1	--	--	--	--	--	--	--	--	--	--
let-7-y	8.32343	20.4901	46.9325	2.49534	0.000437541	1.29967	0.00533458	1.19566	0.000913499	c153377_g2	-1	10.58	1.84	0.823333	c153377_g2	931	390343093	XP_003725800.1	279	1.09e-24	PREDICTED: LOW QUALITY PROTEIN: selenoprotein N-like [Strongylocentrotus purpuratus]	--	--	--	--	--	--	--	--	--	Q3Y4E2	275	1.43e-25	Selenoprotein N OS=Danio rerio GN=sepn1 PE=2 SV=3	--	--	--	--	--	--	--	--	--	--
let-7-y	8.32343	20.4901	46.9325	2.49534	0.000437541	1.29967	0.00533458	1.19566	0.000913499	c153482_g1	-1	9.83667	2.54333	1.52667	c153482_g1	3202	676437604	XP_009048258.1	303	1.1e-26	hypothetical protein LOTGIDRAFT_238372 [Lottia gigantea] >gi|556112447|gb|ESP01099.1| hypothetical protein LOTGIDRAFT_238372 [Lottia gigantea]	--	--	--	--	--	--	--	--	--	--	--	--	--	PF07998//PF07941	Peptidase family M54//Potassium channel Kv1.4 tandem inactivation domain	GO:0006813	potassium ion transport	GO:0005249//GO:0030955//GO:0008270	voltage-gated potassium channel activity//potassium ion binding//zinc ion binding	GO:0008076//GO:0016021	voltage-gated potassium channel complex//integral component of membrane	--	--
let-7-y	8.32343	20.4901	46.9325	2.49534	0.000437541	1.29967	0.00533458	1.19566	0.000913499	c153659_g2	-1	2.58667	2.55333	1.24667	c153659_g2	2004	--	--	--	--	--	--	--	--	--	--	--	--	--	--	--	--	--	--	--	--	--	--	--	--	--	--	--	--
let-7-y	8.32343	20.4901	46.9325	2.49534	0.000437541	1.29967	0.00533458	1.19566	0.000913499	c153690_g2	-1	1.90667	1.67	0.923333	c153690_g2	2044	--	--	--	--	--	--	--	--	--	--	--	--	--	--	--	--	--	--	PF06357	Omega-atracotoxin	GO:0009405//GO:0006952//GO:0006810	pathogenesis//defense response//transport	GO:0019855	calcium channel inhibitor activity	GO:0005576	extracellular region	--	--
let-7-y	8.32343	20.4901	46.9325	2.49534	0.000437541	1.29967	0.00533458	1.19566	0.000913499	c153693_g1	-1	5.4	0.673333	0.0133333	c153693_g1	2258	--	--	--	--	--	--	--	--	--	--	--	--	--	--	--	--	--	--	PF12131//PF05313	Protein of unknown function (DUF3586)//Poxvirus P21 membrane protein	GO:0006508	proteolysis	GO:0004197	cysteine-type endopeptidase activity	GO:0016021	integral component of membrane	--	--
let-7-y	8.32343	20.4901	46.9325	2.49534	0.000437541	1.29967	0.00533458	1.19566	0.000913499	c153864_g2	-1	2.75	1.97333	1.69667	c153864_g2	1293	--	--	--	--	--	--	--	--	--	--	--	--	--	--	--	--	--	--	--	--	--	--	--	--	--	--	--	--
let-7-y	8.32343	20.4901	46.9325	2.49534	0.000437541	1.29967	0.00533458	1.19566	0.000913499	c153914_g1	-1	2.59	1.69667	1.30333	c153914_g1	2440	524880080	XP_005096708.1	883	1.07e-98	PREDICTED: tubulin polyglutamylase TTLL5-like isoform X2 [Aplysia californica]	--	--	--	--	--	K16602	TTLL5, TTLL10	tubulin polyglutamylase TTLL5	http://www.genome.jp/dbget-bin/www_bget?ko:K16602	Q6EEF3	311	1.07e-27	Tubulin polyglutamylase TTLL5 OS=Chlorocebus aethiops GN=TTLL5 PE=2 SV=2	--	--	--	--	--	--	--	--	--	--
let-7-y	8.32343	20.4901	46.9325	2.49534	0.000437541	1.29967	0.00533458	1.19566	0.000913499	c154017_g1	-1	5.87333	3.78	3.44	c154017_g1	2991	--	--	--	--	--	--	--	--	--	--	--	--	--	--	--	--	--	--	PF01221//PF01235//PF04904	Dynein light chain type 1//Sodium:alanine symporter family//NAB conserved region 1 (NCD1)	GO:0015804//GO:0015846//GO:0007017//GO:0032328//GO:0006814//GO:0045892	neutral amino acid transport//polyamine transport//microtubule-based process//alanine transport//sodium ion transport//negative regulation of transcription, DNA-templated	GO:0015655	alanine:sodium symporter activity	GO:0005875//GO:0005634//GO:0016020	microtubule associated complex//nucleus//membrane	--	--
let-7-y	8.32343	20.4901	46.9325	2.49534	0.000437541	1.29967	0.00533458	1.19566	0.000913499	c154035_g3	-1	30.8333	17.3333	14.5667	c154035_g3	1410	--	--	--	--	--	--	--	--	--	--	--	--	--	--	--	--	--	--	--	--	--	--	--	--	--	--	--	--
let-7-y	8.32343	20.4901	46.9325	2.49534	0.000437541	1.29967	0.00533458	1.19566	0.000913499	c154039_g1	-1	2.86333	0.463333	0	c154039_g1	2134	--	--	--	--	--	--	--	--	--	--	--	--	--	--	--	--	--	--	--	--	--	--	--	--	--	--	--	--
let-7-y	8.32343	20.4901	46.9325	2.49534	0.000437541	1.29967	0.00533458	1.19566	0.000913499	c154200_g1	-1	49.2433	12.93	11.1367	c154200_g1	1791	405958525	EKC24647.1	699	6.13e-85	A-kinase anchor protein 14 [Crassostrea gigas]	--	--	--	--	--	K16530	AKAP14	A-kinase anchor protein 14	http://www.genome.jp/dbget-bin/www_bget?ko:K16530	O35817	323	1.24e-30	A-kinase anchor protein 14 OS=Rattus norvegicus GN=Akap14 PE=2 SV=1	--	--	--	--	--	--	--	--	--	--
let-7-y	8.32343	20.4901	46.9325	2.49534	0.000437541	1.29967	0.00533458	1.19566	0.000913499	c154230_g1	-1	2.57	2.34333	1.84667	c154230_g1	3455	--	--	--	--	--	--	--	--	--	--	--	--	--	--	--	--	--	--	PF02187	Growth-Arrest-Specific Protein 2 Domain	GO:0007050	cell cycle arrest	--	--	--	--	--	--
let-7-y	8.32343	20.4901	46.9325	2.49534	0.000437541	1.29967	0.00533458	1.19566	0.000913499	c154242_g1	-1	23.1167	7.17667	2.37	c154242_g1	2669	405950761	EKC18727.1	519	2.41e-52	hypothetical protein CGI_10011402 [Crassostrea gigas]	--	--	--	--	--	--	--	--	--	--	--	--	--	PF00430//PF05297//PF00517	ATP synthase B/B' CF(0)//Herpesvirus latent membrane protein 1 (LMP1)//Retroviral envelope protein	GO:0019087//GO:0015992//GO:0015986	transformation of host cell by virus//proton transport//ATP synthesis coupled proton transport	GO:0015078//GO:0005198	hydrogen ion transmembrane transporter activity//structural molecule activity	GO:0019031//GO:0045263//GO:0016021	viral envelope//proton-transporting ATP synthase complex, coupling factor F(o)//integral component of membrane	--	--
let-7-y	8.32343	20.4901	46.9325	2.49534	0.000437541	1.29967	0.00533458	1.19566	0.000913499	c154306_g1	-1	2.54667	1.91667	1.89667	c154306_g1	2587	--	--	--	--	--	--	--	--	--	--	--	--	--	--	--	--	--	--	--	--	--	--	--	--	--	--	--	--
let-7-y	8.32343	20.4901	46.9325	2.49534	0.000437541	1.29967	0.00533458	1.19566	0.000913499	c154397_g1	-1	72.4467	0.286667	0.0133333	c154397_g1	2288	--	--	--	--	--	--	--	--	--	--	--	--	--	--	--	--	--	--	--	--	--	--	--	--	--	--	--	--
let-7-y	8.32343	20.4901	46.9325	2.49534	0.000437541	1.29967	0.00533458	1.19566	0.000913499	c154465_g1	-1	3.96333	0.47	0.163333	c154465_g1	2869	--	--	--	--	--	--	--	--	--	--	--	--	--	--	--	--	--	--	--	--	--	--	--	--	--	--	--	--
let-7-y	8.32343	20.4901	46.9325	2.49534	0.000437541	1.29967	0.00533458	1.19566	0.000913499	c154557_g2	-1	17.65	12.62	9.49667	c154557_g2	812	--	--	--	--	--	--	--	--	--	--	--	--	--	--	--	--	--	--	--	--	--	--	--	--	--	--	--	--
let-7-y	8.32343	20.4901	46.9325	2.49534	0.000437541	1.29967	0.00533458	1.19566	0.000913499	c154711_g2	-1	6.91333	3.88	3.47333	c154711_g2	3786	524875897	XP_005094671.1	805	1.06e-91	PREDICTED: proton-coupled folate transporter-like [Aplysia californica]	--	--	--	--	--	--	--	--	--	Q7ZWG6	307	9.05e-28	Proton-coupled folate transporter OS=Danio rerio GN=slc46a1 PE=2 SV=1	PF07690//PF05625//PF00205	Major Facilitator Superfamily//PAXNEB protein//Thiamine pyrophosphate enzyme, central domain	GO:0006357//GO:0055085	regulation of transcription from RNA polymerase II promoter//transmembrane transport	GO:0000287//GO:0030976	magnesium ion binding//thiamine pyrophosphate binding	GO:0016021//GO:0033588	integral component of membrane//Elongator holoenzyme complex	KOG2816	Predicted transporter ADD1 (major facilitator superfamily)
let-7-y	8.32343	20.4901	46.9325	2.49534	0.000437541	1.29967	0.00533458	1.19566	0.000913499	c154720_g2	-1	13.9233	5.91	4.95667	c154720_g2	2432	--	--	--	--	--	--	--	--	--	--	--	--	--	--	--	--	--	--	--	--	--	--	--	--	--	--	--	--
let-7-y	8.32343	20.4901	46.9325	2.49534	0.000437541	1.29967	0.00533458	1.19566	0.000913499	c154732_g5	-1	1.91	1.22333	0.926667	c154732_g5	1143	--	--	--	--	--	--	--	--	--	--	--	--	--	--	--	--	--	--	PF02966	Mitosis protein DIM1	GO:0007067	mitotic nuclear division	--	--	GO:0005681	spliceosomal complex	--	--
let-7-y	8.32343	20.4901	46.9325	2.49534	0.000437541	1.29967	0.00533458	1.19566	0.000913499	c154814_g1	-1	50.7433	13.19	8.2	c154814_g1	2403	676471669	XP_009059249.1	1499	0	hypothetical protein LOTGIDRAFT_123956 [Lottia gigantea] >gi|556101524|gb|ESO90176.1| hypothetical protein LOTGIDRAFT_123956 [Lottia gigantea]	--	--	--	--	--	--	--	--	--	Q8T773	1197	2.21e-153	Putative malate dehydrogenase 1B OS=Branchiostoma floridae GN=MDH1B PE=3 SV=1	PF00056//PF05933//PF02866	lactate/malate dehydrogenase, NAD binding domain//Fungal ATP synthase protein 8 (A6L)//lactate/malate dehydrogenase, alpha/beta C-terminal domain	GO:0055114//GO:0015992//GO:0015986	oxidation-reduction process//proton transport//ATP synthesis coupled proton transport	GO:0015078//GO:0016491//GO:0016616	hydrogen ion transmembrane transporter activity//oxidoreductase activity//oxidoreductase activity, acting on the CH-OH group of donors, NAD or NADP as acceptor	GO:0000276	mitochondrial proton-transporting ATP synthase complex, coupling factor F(o)	--	--
let-7-y	8.32343	20.4901	46.9325	2.49534	0.000437541	1.29967	0.00533458	1.19566	0.000913499	c154827_g2	-1	6.29667	1.37667	0.813333	c154827_g2	3254	--	--	--	--	--	--	--	--	--	--	--	--	--	--	--	--	--	--	--	--	--	--	--	--	--	--	--	--
let-7-y	8.32343	20.4901	46.9325	2.49534	0.000437541	1.29967	0.00533458	1.19566	0.000913499	c154951_g1	-1	9.02	7.33	3.95333	c154951_g1	1539	676421246	XP_009043792.1	1196	8.99e-159	hypothetical protein LOTGIDRAFT_181022 [Lottia gigantea] >gi|556116595|gb|ESP05247.1| hypothetical protein LOTGIDRAFT_181022 [Lottia gigantea]	--	--	--	--	--	K03424	tatD	TatD DNase family protein	http://www.genome.jp/dbget-bin/www_bget?ko:K03424	Q6P8M1	1063	1.45e-140	Putative deoxyribonuclease TATDN1 OS=Mus musculus GN=Tatdn1 PE=1 SV=1	PF04909//PF01026	Amidohydrolase//TatD related DNase	GO:0008152//GO:0006308	metabolic process//DNA catabolic process	GO:0016888//GO:0003824	endodeoxyribonuclease activity, producing 5'-phosphomonoesters//catalytic activity	--	--	KOG3020	TatD-related DNase
let-7-y	8.32343	20.4901	46.9325	2.49534	0.000437541	1.29967	0.00533458	1.19566	0.000913499	c154964_g1	-1	130.06	32.04	14.55	c154964_g1	3088	405954096	EKC21625.1	1581	0	Tetratricopeptide repeat protein 25 [Crassostrea gigas]	--	--	--	--	--	--	--	--	--	Q7ZU45	1188	5.78e-150	Tetratricopeptide repeat protein 25 OS=Danio rerio GN=ttc25 PE=2 SV=1	PF13176//PF13181//PF00515//PF10579//PF15281	Tetratricopeptide repeat//Tetratricopeptide repeat//Tetratricopeptide repeat//Rapsyn N-terminal myristoylation and linker region//Consortin C-terminus	GO:0042998//GO:0007268	positive regulation of Golgi to plasma membrane protein transport//synaptic transmission	GO:0005515//GO:0008270//GO:0033130//GO:0071253	protein binding//zinc ion binding//acetylcholine receptor binding//connexin binding	GO:0005856//GO:0045211//GO:0005802//GO:0030054	cytoskeleton//postsynaptic membrane//trans-Golgi network//cell junction	KOG1130	Predicted G-alpha GTPase interaction protein, contains GoLoco domain
let-7-y	8.32343	20.4901	46.9325	2.49534	0.000437541	1.29967	0.00533458	1.19566	0.000913499	c154991_g1	-1	87.4533	11.5467	3.13667	c154991_g1	3864	676479616	XP_009061799.1	2652	0	hypothetical protein LOTGIDRAFT_166491 [Lottia gigantea] >gi|556098956|gb|ESO87608.1| hypothetical protein LOTGIDRAFT_166491 [Lottia gigantea]	524866716	XM_005090120.1	130	4.9e-59	PREDICTED: Aplysia californica dynein intermediate chain 2, ciliary-like (LOC101862467), transcript variant X4, mRNA	K10409	DNAI1	dynein intermediate chain 1, axonemal	http://www.genome.jp/dbget-bin/www_bget?ko:K10409	Q16959	2226	0	Dynein intermediate chain 2, ciliary OS=Heliocidaris crassispina PE=2 SV=1	PF00400	WD domain, G-beta repeat	--	--	GO:0005515	protein binding	--	--	KOG1587	Cytoplasmic dynein intermediate chain
let-7-y	8.32343	20.4901	46.9325	2.49534	0.000437541	1.29967	0.00533458	1.19566	0.000913499	c155007_g1	-1	40.25	6.15667	0.706667	c155007_g1	4129	--	--	--	--	--	--	--	--	--	--	--	--	--	--	--	--	--	--	PF11802	Centromere-associated protein K	--	--	--	--	GO:0005634	nucleus	--	--
let-7-y	8.32343	20.4901	46.9325	2.49534	0.000437541	1.29967	0.00533458	1.19566	0.000913499	c155038_g1	-1	8.01667	2.86	1.41333	c155038_g1	4622	524873158	XP_005093331.1	2062	0	PREDICTED: uncharacterized protein LOC101861562 [Aplysia californica]	--	--	--	--	--	--	--	--	--	Q3UVV9	229	1.63e-17	von Willebrand factor A domain-containing protein 3A OS=Mus musculus GN=Vwa3a PE=2 SV=1	PF06331//PF00111	Transcription factor TFIIH complex subunit Tfb5//2Fe-2S iron-sulfur cluster binding domain	GO:0006355//GO:0006289//GO:0006118	regulation of transcription, DNA-templated//nucleotide-excision repair//electron transport	GO:0009055//GO:0051536	electron carrier activity//iron-sulfur cluster binding	GO:0000439	core TFIIH complex	--	--
let-7-y	8.32343	20.4901	46.9325	2.49534	0.000437541	1.29967	0.00533458	1.19566	0.000913499	c155076_g1	-1	22.5167	6.99333	3.51667	c155076_g1	2766	405977373	EKC41830.1	2486	0	Dynein heavy chain 1, axonemal [Crassostrea gigas]	291393802	XM_002713378.1	399	0	PREDICTED: Oryctolagus cuniculus dynein, axonemal, heavy chain 1 (LOC100345761), mRNA	K10408	DNAH	dynein heavy chain, axonemal	http://www.genome.jp/dbget-bin/www_bget?ko:K10408	Q63164	2266	0	Dynein heavy chain 1, axonemal OS=Rattus norvegicus GN=Dnah1 PE=2 SV=2	PF03028//PF00319	Dynein heavy chain and region D6 of dynein motor//SRF-type transcription factor (DNA-binding and dimerisation domain)	GO:0007018//GO:0007017	microtubule-based movement//microtubule-based process	GO:0003677//GO:0046983//GO:0003777	DNA binding//protein dimerization activity//microtubule motor activity	GO:0030286//GO:0005874	dynein complex//microtubule	KOG3595	Dyneins, heavy chain
let-7-y	8.32343	20.4901	46.9325	2.49534	0.000437541	1.29967	0.00533458	1.19566	0.000913499	c155152_g4	-1	7.4	5.60333	3.84	c155152_g4	1527	--	--	--	--	--	--	--	--	--	--	--	--	--	--	--	--	--	--	PF14171	Toxin SpoIISA, type II toxin-antitoxin system	GO:0009405	pathogenesis	--	--	GO:0016021	integral component of membrane	--	--
let-7-y	8.32343	20.4901	46.9325	2.49534	0.000437541	1.29967	0.00533458	1.19566	0.000913499	c155184_g1	-1	18.3133	15.8833	10.57	c155184_g1	3581	524915036	XP_005112326.1	1744	0	PREDICTED: uncharacterized protein LOC101853990 [Aplysia californica]	--	--	--	--	--	--	--	--	--	--	--	--	--	PF11648//PF00514//PF00240//PF06214//PF03224//PF03148	C-terminal domain of RIG-I//Armadillo/beta-catenin-like repeat//Ubiquitin family//Signaling lymphocytic activation molecule (SLAM) protein//V-ATPase subunit H//Tektin family	GO:0006119//GO:0000226//GO:0046649//GO:0015991//GO:0015992//GO:0007165	oxidative phosphorylation//microtubule cytoskeleton organization//lymphocyte activation//ATP hydrolysis coupled proton transport//proton transport//signal transduction	GO:0046961//GO:0016817//GO:0004872//GO:0005515	proton-transporting ATPase activity, rotational mechanism//hydrolase activity, acting on acid anhydrides//receptor activity//protein binding	GO:0005874//GO:0009986//GO:0016021//GO:0000221	microtubule//cell surface//integral component of membrane//vacuolar proton-transporting V-type ATPase, V1 domain	--	--
let-7-y	8.32343	20.4901	46.9325	2.49534	0.000437541	1.29967	0.00533458	1.19566	0.000913499	c155192_g1	-1	3.53667	2.04333	1.71667	c155192_g1	4088	524911315	XP_005110522.1	1064	9.27e-130	PREDICTED: protein FAM188B2-like [Aplysia californica]	--	--	--	--	--	--	--	--	--	Q0VA42	531	1.86e-54	Protein FAM188B OS=Xenopus tropicalis GN=fam188b PE=2 SV=1	PF03515	Colicin-like bacteriocin tRNase domain	GO:0009405	pathogenesis	--	--	--	--	--	--
let-7-y	8.32343	20.4901	46.9325	2.49534	0.000437541	1.29967	0.00533458	1.19566	0.000913499	c155317_g1	-1	27.6667	2.98333	0.313333	c155317_g1	1382	--	--	--	--	--	--	--	--	--	--	--	--	--	--	--	--	--	--	--	--	--	--	--	--	--	--	--	--
let-7-y	8.32343	20.4901	46.9325	2.49534	0.000437541	1.29967	0.00533458	1.19566	0.000913499	c155376_g2	-1	13.88	12.51	9.35	c155376_g2	3285	524914541	XP_005112084.1	1099	2.06e-137	PREDICTED: UPF0705 protein C11orf49 homolog isoform X1 [Aplysia californica]	524914542	XM_005112028.1	151	8.82e-71	PREDICTED: Aplysia californica UPF0705 protein C11orf49 homolog (LOC101857992), transcript variant X2, mRNA	--	--	--	--	Q6DGK9	729	2.26e-85	UPF0705 protein C11orf49 homolog OS=Danio rerio GN=zgc:92873 PE=2 SV=1	--	--	--	--	--	--	--	--	--	--
let-7-y	8.32343	20.4901	46.9325	2.49534	0.000437541	1.29967	0.00533458	1.19566	0.000913499	c155432_g3	-1	4.81333	0.793333	0.126667	c155432_g3	3037	--	--	--	--	--	--	--	--	--	--	--	--	--	--	--	--	--	--	PF00333	Ribosomal protein S5, N-terminal domain	GO:0042254//GO:0006412	ribosome biogenesis//translation	GO:0003723//GO:0003735	RNA binding//structural constituent of ribosome	GO:0005840	ribosome	--	--
let-7-y	8.32343	20.4901	46.9325	2.49534	0.000437541	1.29967	0.00533458	1.19566	0.000913499	c155434_g1	-1	16.5733	4.11333	1.78333	c155434_g1	879	--	--	--	--	--	--	--	--	--	--	--	--	--	--	--	--	--	--	PF00195//PF08625	Chalcone and stilbene synthases, N-terminal domain//Utp13 specific WD40 associated domain	GO:0006364//GO:0009058	rRNA processing//biosynthetic process	GO:0016746	transferase activity, transferring acyl groups	GO:0032040	small-subunit processome	--	--
let-7-y	8.32343	20.4901	46.9325	2.49534	0.000437541	1.29967	0.00533458	1.19566	0.000913499	c155444_g1	-1	1.56667	0.95	0.246667	c155444_g1	3589	676487169	XP_009064207.1	773	2.66e-89	hypothetical protein LOTGIDRAFT_168084 [Lottia gigantea] >gi|556096411|gb|ESO85063.1| hypothetical protein LOTGIDRAFT_168084 [Lottia gigantea]	--	--	--	--	--	--	--	--	--	--	--	--	--	--	--	--	--	--	--	--	--	--	--
let-7-y	8.32343	20.4901	46.9325	2.49534	0.000437541	1.29967	0.00533458	1.19566	0.000913499	c155542_g1	-1	17.2633	3.11	0.66	c155542_g1	2526	676467310	XP_009057847.1	690	5.1e-79	hypothetical protein LOTGIDRAFT_228702 [Lottia gigantea] >gi|556102488|gb|ESO91140.1| hypothetical protein LOTGIDRAFT_228702 [Lottia gigantea]	--	--	--	--	--	--	--	--	--	--	--	--	--	--	--	--	--	--	--	--	--	--	--
let-7-y	8.32343	20.4901	46.9325	2.49534	0.000437541	1.29967	0.00533458	1.19566	0.000913499	c155591_g3	-1	26.22	5.27	0.3	c155591_g3	2189	405975065	EKC39661.1	649	2.99e-74	hypothetical protein CGI_10025118 [Crassostrea gigas]	--	--	--	--	--	--	--	--	--	--	--	--	--	PF11837//PF06072//PF03067//PF13922	Domain of unknown function (DUF3357)//Alphaherpesvirus tegument protein US9//Chitin binding domain//PHD domain of transcriptional enhancer, Asx	GO:0005982//GO:0006012//GO:0005985	starch metabolic process//galactose metabolic process//sucrose metabolic process	GO:0003677//GO:0004564//GO:0004575	DNA binding//beta-fructofuranosidase activity//sucrose alpha-glucosidase activity	GO:0019028//GO:0019033//GO:0017177	viral capsid//viral tegument//glucosidase II complex	--	--
let-7-y	8.32343	20.4901	46.9325	2.49534	0.000437541	1.29967	0.00533458	1.19566	0.000913499	c155597_g1	-1	25.5733	14.3967	9.99	c155597_g1	4680	676487525	XP_009064322.1	1554	0	hypothetical protein LOTGIDRAFT_235988 [Lottia gigantea] >gi|556096282|gb|ESO84934.1| hypothetical protein LOTGIDRAFT_235988 [Lottia gigantea]	--	--	--	--	--	--	--	--	--	--	--	--	--	PF01239//PF01085	Protein prenyltransferase alpha subunit repeat//Hedgehog amino-terminal signalling domain	GO:0007275//GO:0007267//GO:0018342	multicellular organismal development//cell-cell signaling//protein prenylation	GO:0008318	protein prenyltransferase activity	--	--	--	--
let-7-y	8.32343	20.4901	46.9325	2.49534	0.000437541	1.29967	0.00533458	1.19566	0.000913499	c155710_g1	-1	33.1233	7.01	0.236667	c155710_g1	1607	--	--	--	--	--	--	--	--	--	--	--	--	--	--	--	--	--	--	--	--	--	--	--	--	--	--	--	--
let-7-y	8.32343	20.4901	46.9325	2.49534	0.000437541	1.29967	0.00533458	1.19566	0.000913499	c155711_g1	-1	8.80667	6.62667	2.69333	c155711_g1	415	--	--	--	--	--	--	--	--	--	--	--	--	--	--	--	--	--	--	--	--	--	--	--	--	--	--	--	--
let-7-y	8.32343	20.4901	46.9325	2.49534	0.000437541	1.29967	0.00533458	1.19566	0.000913499	c155713_g1	-1	12.9667	2.32	1.38	c155713_g1	1701	--	--	--	--	--	--	--	--	--	--	--	--	--	--	--	--	--	--	PF06596	Photosystem II reaction centre X protein (PsbX)	GO:0015979	photosynthesis	--	--	GO:0016020//GO:0009523	membrane//photosystem II	--	--
let-7-y	8.32343	20.4901	46.9325	2.49534	0.000437541	1.29967	0.00533458	1.19566	0.000913499	c155714_g1	-1	6.37333	3.98667	3.58	c155714_g1	1952	--	--	--	--	--	--	--	--	--	--	--	--	--	--	--	--	--	--	PF03121	Herpesviridae UL52/UL70 DNA primase	GO:0006260//GO:0006351//GO:0006269	DNA replication//transcription, DNA-templated//DNA replication, synthesis of RNA primer	GO:0003896	DNA primase activity	GO:0005657//GO:0005730	replication fork//nucleolus	--	--
let-7-y	8.32343	20.4901	46.9325	2.49534	0.000437541	1.29967	0.00533458	1.19566	0.000913499	c155798_g2	-1	3.28	2.79667	1.82	c155798_g2	1811	--	--	--	--	--	--	--	--	--	--	--	--	--	--	--	--	--	--	--	--	--	--	--	--	--	--	--	--
let-7-y	8.32343	20.4901	46.9325	2.49534	0.000437541	1.29967	0.00533458	1.19566	0.000913499	c155906_g4	-1	3.69	3.01333	1.83333	c155906_g4	1416	676478445	XP_009061430.1	903	1.16e-111	hypothetical protein LOTGIDRAFT_91728, partial [Lottia gigantea] >gi|556099170|gb|ESO87822.1| hypothetical protein LOTGIDRAFT_91728, partial [Lottia gigantea]	--	--	--	--	--	K14947	ESRP1_2	epithelial splicing regulatory protein 1/2	http://www.genome.jp/dbget-bin/www_bget?ko:K14947	Q9BJZ5	669	4.07e-76	RNA-binding protein fusilli OS=Drosophila melanogaster GN=fus PE=2 SV=1	PF00076	RNA recognition motif. (a.k.a. RRM, RBD, or RNP domain)	--	--	GO:0003676	nucleic acid binding	--	--	KOG1365	RNA-binding protein Fusilli, contains RRM domain
let-7-y	8.32343	20.4901	46.9325	2.49534	0.000437541	1.29967	0.00533458	1.19566	0.000913499	c155935_g1	-1	20.1833	13.68	10.96	c155935_g1	3076	--	--	--	--	--	--	--	--	--	--	--	--	--	--	--	--	--	--	--	--	--	--	--	--	--	--	--	--
let-7-y	8.32343	20.4901	46.9325	2.49534	0.000437541	1.29967	0.00533458	1.19566	0.000913499	c155947_g4	-1	9.50333	4.03667	3.36333	c155947_g4	3738	--	--	--	--	--	--	--	--	--	--	--	--	--	--	--	--	--	--	PF05180//PF00569	DNL zinc finger//Zinc finger, ZZ type	--	--	GO:0008270	zinc ion binding	--	--	--	--
let-7-y	8.32343	20.4901	46.9325	2.49534	0.000437541	1.29967	0.00533458	1.19566	0.000913499	c155959_g1	-1	40.6433	26.69	9.44667	c155959_g1	5060	524915106	XP_005112359.1	926	1.1e-103	PREDICTED: uncharacterized protein LOC101862085 [Aplysia californica]	--	--	--	--	--	--	--	--	--	O60140	440	4.5e-44	Uncharacterized protein C18H10.09 OS=Schizosaccharomyces pombe (strain 972 / ATCC 24843) GN=SPBC18H10.09 PE=4 SV=2	PF00179//PF03547//PF05495//PF00642	Ubiquitin-conjugating enzyme//Membrane transport protein//CHY zinc finger//Zinc finger C-x8-C-x5-C-x3-H type (and similar)	GO:0055085	transmembrane transport	GO:0008270//GO:0046872//GO:0016881	zinc ion binding//metal ion binding//acid-amino acid ligase activity	GO:0016021	integral component of membrane	KOG1677	CCCH-type Zn-finger protein
let-7-y	8.32343	20.4901	46.9325	2.49534	0.000437541	1.29967	0.00533458	1.19566	0.000913499	c156075_g1	-1	3.43333	3.05667	1.75667	c156075_g1	3779	524911268	XP_005110500.1	2657	0	PREDICTED: uncharacterized protein LOC101849251 [Aplysia californica]	--	--	--	--	--	--	--	--	--	--	--	--	--	PF05472	DNA replication terminus site-binding protein (Ter protein)	GO:0006274	DNA replication termination	GO:0003677	DNA binding	GO:0005737	cytoplasm	--	--
let-7-y	8.32343	20.4901	46.9325	2.49534	0.000437541	1.29967	0.00533458	1.19566	0.000913499	c156117_g2	-1	3.24333	3.23333	2.67333	c156117_g2	2895	163889593	ABY48704.1	612	3.97e-69	serine/threonine-protein kinase, partial [Crassostrea ariakensis]	--	--	--	--	--	K08269	ULK1_2_3, ATG1	serine/threonine-protein kinase ULK/ATG1	http://www.genome.jp/dbget-bin/www_bget?ko:K08269	Q8IYT8	348	5.12e-32	Serine/threonine-protein kinase ULK2 OS=Homo sapiens GN=ULK2 PE=1 SV=3	PF12063	Domain of unknown function (DUF3543)	GO:0016310//GO:0009069	phosphorylation//serine family amino acid metabolic process	GO:0016301//GO:0004674	kinase activity//protein serine/threonine kinase activity	--	--	KOG0595	Serine/threonine-protein kinase involved in autophagy
let-7-y	8.32343	20.4901	46.9325	2.49534	0.000437541	1.29967	0.00533458	1.19566	0.000913499	c156212_g1	-1	2.01	1.55667	1.04	c156212_g1	4939	--	--	--	--	--	--	--	--	--	--	--	--	--	--	--	--	--	--	PF10181//PF07516	GPI-GlcNAc transferase complex, PIG-H component//SecA Wing and Scaffold domain	GO:0017038	protein import	GO:0017176	phosphatidylinositol N-acetylglucosaminyltransferase activity	GO:0016020	membrane	--	--
let-7-y	8.32343	20.4901	46.9325	2.49534	0.000437541	1.29967	0.00533458	1.19566	0.000913499	c156212_g2	-1	1.92333	1.78	1.25	c156212_g2	6244	676480283	XP_009062011.1	4043	0	hypothetical protein LOTGIDRAFT_154544 [Lottia gigantea] >gi|556098405|gb|ESO87057.1| hypothetical protein LOTGIDRAFT_154544 [Lottia gigantea]	--	--	--	--	--	--	--	--	--	Q9H251	1425	5.37e-159	Cadherin-23 OS=Homo sapiens GN=CDH23 PE=1 SV=2	PF00028	Cadherin domain	GO:0007156	homophilic cell adhesion	GO:0005509	calcium ion binding	GO:0016020	membrane	KOG3594	FOG: Cadherin repeats
let-7-y	8.32343	20.4901	46.9325	2.49534	0.000437541	1.29967	0.00533458	1.19566	0.000913499	c156312_g1	-1	8.8	8.41	2.36333	c156312_g1	2925	--	--	--	--	--	--	--	--	--	--	--	--	--	--	--	--	--	--	--	--	--	--	--	--	--	--	--	--
let-7-y	8.32343	20.4901	46.9325	2.49534	0.000437541	1.29967	0.00533458	1.19566	0.000913499	c156323_g1	-1	21.6433	5.74	4.63333	c156323_g1	2946	524864484	XP_005089077.1	1459	0	PREDICTED: WD repeat-containing protein 93-like isoform X1 [Aplysia californica]	--	--	--	--	--	--	--	--	--	Q402B2	420	2.65e-41	WD repeat-containing protein 93 OS=Mus musculus GN=Wdr93 PE=2 SV=1	PF00400	WD domain, G-beta repeat	--	--	GO:0005515	protein binding	--	--	--	--
let-7-y	8.32343	20.4901	46.9325	2.49534	0.000437541	1.29967	0.00533458	1.19566	0.000913499	c156510_g2	-1	8.86	5.43	3.44667	c156510_g2	2693	--	--	--	--	--	--	--	--	--	--	--	--	--	--	--	--	--	--	--	--	--	--	--	--	--	--	--	--
let-7-y	8.32343	20.4901	46.9325	2.49534	0.000437541	1.29967	0.00533458	1.19566	0.000913499	c156530_g1	-1	12.0733	4.97667	3.61667	c156530_g1	5538	524907219	XP_005108733.1	1734	0	PREDICTED: uncharacterized protein LOC101852208 isoform X2 [Aplysia californica]	--	--	--	--	--	--	--	--	--	C8YR32	231	1.57e-17	Lipoxygenase homology domain-containing protein 1 OS=Mus musculus GN=Loxhd1 PE=2 SV=1	PF13606//PF00023//PF01477	Ankyrin repeat//Ankyrin repeat//PLAT/LH2 domain	--	--	GO:0005515	protein binding	--	--	KOG4177	Ankyrin
let-7-y	8.32343	20.4901	46.9325	2.49534	0.000437541	1.29967	0.00533458	1.19566	0.000913499	c156535_g1	-1	7.38	7.00333	4.39	c156535_g1	7356	676429181	XP_009045516.1	1471	0	hypothetical protein LOTGIDRAFT_109924 [Lottia gigantea] >gi|556115382|gb|ESP04034.1| hypothetical protein LOTGIDRAFT_109924 [Lottia gigantea]	157823772	NM_001106468.1	38	1.3e-07	Rattus norvegicus ubiquitin specific peptidase 53 (Usp53), mRNA	--	--	--	--	Q6IE24	1028	3.93e-112	Inactive ubiquitin carboxyl-terminal hydrolase 54 OS=Rattus norvegicus GN=Usp54 PE=2 SV=2	PF00443	Ubiquitin carboxyl-terminal hydrolase	GO:0006511//GO:0016579	ubiquitin-dependent protein catabolic process//protein deubiquitination	GO:0004221	ubiquitin thiolesterase activity	--	--	--	--
let-7-y	8.32343	20.4901	46.9325	2.49534	0.000437541	1.29967	0.00533458	1.19566	0.000913499	c156555_g1	-1	7.43	6.44667	6.39667	c156555_g1	4819	524887984	XP_005100571.1	1213	3.96e-145	PREDICTED: calcium-independent phospholipase A2-gamma-like isoform X1 [Aplysia californica] >gi|524887986|ref|XP_005100572.1| PREDICTED: calcium-independent phospholipase A2-gamma-like isoform X2 [Aplysia californica]	--	--	--	--	--	K16815	PNPLA8	calcium-independent phospholipase A2-gamma	http://www.genome.jp/dbget-bin/www_bget?ko:K16815	Q5XTS1	1046	1.01e-121	Calcium-independent phospholipase A2-gamma OS=Oryctolagus cuniculus GN=PNPLA8 PE=1 SV=1	PF01734//PF00514	Patatin-like phospholipase//Armadillo/beta-catenin-like repeat	GO:0006629	lipid metabolic process	GO:0005515	protein binding	--	--	KOG4231	Intracellular membrane-bound Ca2+-independent phospholipase A2
let-7-y	8.32343	20.4901	46.9325	2.49534	0.000437541	1.29967	0.00533458	1.19566	0.000913499	c156587_g2	-1	6.28667	3.29667	2	c156587_g2	2275	--	--	--	--	--	--	--	--	--	--	--	--	--	--	--	--	--	--	--	--	--	--	--	--	--	--	--	--
let-7-y	8.32343	20.4901	46.9325	2.49534	0.000437541	1.29967	0.00533458	1.19566	0.000913499	c156666_g2	-1	8.89	4.57667	2.89333	c156666_g2	1373	--	--	--	--	--	--	--	--	--	--	--	--	--	--	--	--	--	--	--	--	--	--	--	--	--	--	--	--
let-7-y	8.32343	20.4901	46.9325	2.49534	0.000437541	1.29967	0.00533458	1.19566	0.000913499	c156718_g2	-1	197.23	149.76	51.2233	c156718_g2	5443	676444469	XP_009050439.1	1663	0	hypothetical protein LOTGIDRAFT_203681 [Lottia gigantea] >gi|556110151|gb|ESO98803.1| hypothetical protein LOTGIDRAFT_203681 [Lottia gigantea]	529449329	XM_005244293.1	153	1.13e-71	PREDICTED: Falco peregrinus selenium-binding protein 1-A-like (LOC101913463), mRNA	K17285	SELENBP1	selenium-binding protein 1	http://www.genome.jp/dbget-bin/www_bget?ko:K17285	Q569D5	1612	0	Selenium-binding protein 1 OS=Xenopus tropicalis GN=selenbp1 PE=2 SV=1	PF05694//PF10890	56kDa selenium binding protein (SBP56)//Protein of unknown function (DUF2741)	GO:0022900	electron transport chain	GO:0008430	selenium binding	GO:0070469//GO:0005743	respiratory chain//mitochondrial inner membrane	KOG0918	Selenium-binding protein
let-7-y	8.32343	20.4901	46.9325	2.49534	0.000437541	1.29967	0.00533458	1.19566	0.000913499	c156735_g1	-1	6.32667	4.79333	3.81	c156735_g1	3728	524912187	XP_005110945.1	2099	0	PREDICTED: pyridoxal-dependent decarboxylase domain-containing protein 1-like [Aplysia californica]	--	--	--	--	--	--	--	--	--	A7MBC2	1384	2.16e-172	Pyridoxal-dependent decarboxylase domain-containing protein 1 OS=Bos taurus GN=PDXDC1 PE=2 SV=1	PF01212//PF00282	Beta-eliminating lyase//Pyridoxal-dependent decarboxylase conserved domain	GO:0006520//GO:0019752	cellular amino acid metabolic process//carboxylic acid metabolic process	GO:0016831//GO:0016829//GO:0030170	carboxy-lyase activity//lyase activity//pyridoxal phosphate binding	--	--	--	--
let-7-y	8.32343	20.4901	46.9325	2.49534	0.000437541	1.29967	0.00533458	1.19566	0.000913499	c156772_g2	-1	19.5233	17.9	16.0467	c156772_g2	2896	--	--	--	--	--	--	--	--	--	--	--	--	--	--	--	--	--	--	PF00131//PF12503	Metallothionein//Cucumber mosaic virus 1a protein C terminal	--	--	GO:0046872//GO:0008168//GO:0016817	metal ion binding//methyltransferase activity//hydrolase activity, acting on acid anhydrides	--	--	--	--
let-7-y	8.32343	20.4901	46.9325	2.49534	0.000437541	1.29967	0.00533458	1.19566	0.000913499	c156795_g2	-1	4.77333	1.78667	0.776667	c156795_g2	2604	--	--	--	--	--	--	--	--	--	--	--	--	--	--	--	--	--	--	--	--	--	--	--	--	--	--	--	--
let-7-y	8.32343	20.4901	46.9325	2.49534	0.000437541	1.29967	0.00533458	1.19566	0.000913499	c156824_g1	-1	3.43	3.27333	2.16667	c156824_g1	4092	--	--	--	--	--	--	--	--	--	--	--	--	--	--	--	--	--	--	--	--	--	--	--	--	--	--	--	--
let-7-y	8.32343	20.4901	46.9325	2.49534	0.000437541	1.29967	0.00533458	1.19566	0.000913499	c156877_g1	-1	10.1533	6.83667	2.44	c156877_g1	5218	405950906	EKC18862.1	4607	0	Methionine synthase [Crassostrea gigas]	28279620	BC045477.1	473	0	Danio rerio 5-methyltetrahydrofolate-homocysteine methyltransferase, mRNA (cDNA clone MGC:55859 IMAGE:3818372), complete cds	K00548	metH, MTR	5-methyltetrahydrofolate--homocysteine methyltransferase	http://www.genome.jp/dbget-bin/www_bget?ko:K00548	Q4JIJ3	4362	0	Methionine synthase OS=Bos taurus GN=MTR PE=2 SV=1	PF02607//PF00809//PF02310//PF02965//PF02574	B12 binding domain//Pterin binding enzyme//B12 binding domain//Vitamin B12 dependent methionine synthase, activation domain//Homocysteine S-methyltransferase	GO:0006555//GO:0042558//GO:0009086	methionine metabolic process//pteridine-containing compound metabolic process//methionine biosynthetic process	GO:0008705//GO:0008898//GO:0046872//GO:0031419	methionine synthase activity//S-adenosylmethionine-homocysteine S-methyltransferase activity//metal ion binding//cobalamin binding	GO:0005622	intracellular	KOG1579	Homocysteine S-methyltransferase
let-7-y	8.32343	20.4901	46.9325	2.49534	0.000437541	1.29967	0.00533458	1.19566	0.000913499	c156925_g1	-1	12.7967	9.25667	3.57667	c156925_g1	7771	405974416	EKC39061.1	1570	1.47e-174	hypothetical protein CGI_10018541 [Crassostrea gigas]	--	--	--	--	--	--	--	--	--	C6KFA3	554	1.43e-55	G-protein coupled receptor 126 OS=Danio rerio GN=gpr126 PE=2 SV=1	PF01825//PF00002	Latrophilin/CL-1-like GPS domain//7 transmembrane receptor (Secretin family)	GO:0007218//GO:0007186	neuropeptide signaling pathway//G-protein coupled receptor signaling pathway	GO:0004930	G-protein coupled receptor activity	GO:0016020//GO:0016021	membrane//integral component of membrane	KOG4193	G protein-coupled receptors
let-7-y	8.32343	20.4901	46.9325	2.49534	0.000437541	1.29967	0.00533458	1.19566	0.000913499	c156943_g1	-1	9.90667	3.90667	2.69	c156943_g1	2597	--	--	--	--	--	--	--	--	--	--	--	--	--	--	--	--	--	--	--	--	--	--	--	--	--	--	--	--
let-7-y	8.32343	20.4901	46.9325	2.49534	0.000437541	1.29967	0.00533458	1.19566	0.000913499	c156944_g1	-1	7.51333	4.17667	3.83	c156944_g1	7253	524866772	XP_005090203.1	4958	0	PREDICTED: ankyrin and armadillo repeat-containing protein-like isoform X2 [Aplysia californica]	524866771	XM_005090146.1	411	0	PREDICTED: Aplysia californica ankyrin and armadillo repeat-containing protein-like (LOC101848712), transcript variant X2, mRNA	--	--	--	--	Q7Z5J8	2719	0	Ankyrin and armadillo repeat-containing protein OS=Homo sapiens GN=ANKAR PE=2 SV=3	PF02990//PF13606//PF01365//PF11698//PF13603//PF00514//PF00023//PF02985	Endomembrane protein 70//Ankyrin repeat//RIH domain//V-ATPase subunit H//Leucyl-tRNA synthetase, Domain 2//Armadillo/beta-catenin-like repeat//Ankyrin repeat//HEAT repeat	GO:0015991//GO:0070588//GO:0006816//GO:0006418	ATP hydrolysis coupled proton transport//calcium ion transmembrane transport//calcium ion transport//tRNA aminoacylation for protein translation	GO:0002161//GO:0005262//GO:0005515//GO:0016820	aminoacyl-tRNA editing activity//calcium channel activity//protein binding//hydrolase activity, acting on acid anhydrides, catalyzing transmembrane movement of substances	GO:0000221//GO:0016021//GO:0016020	vacuolar proton-transporting V-type ATPase, V1 domain//integral component of membrane//membrane	KOG4224	Armadillo repeat protein VAC8 required for vacuole fusion, inheritance and cytosol-to-vacuole protein targeting
let-7-y	8.32343	20.4901	46.9325	2.49534	0.000437541	1.29967	0.00533458	1.19566	0.000913499	c156954_g1	-1	34.8333	6.79667	0	c156954_g1	6318	126506299	NP_001075434.1	1030	9.01e-110	receptor for egg jelly protein precursor [Strongylocentrotus purpuratus] >gi|124289154|gb|ABM98427.1| receptor for egg jelly protein 9 [Strongylocentrotus purpuratus]	--	--	--	--	--	--	--	--	--	--	--	--	--	PF08496//PF00041//PF01825	Peptidase family S49 N-terminal//Fibronectin type III domain//Latrophilin/CL-1-like GPS domain	GO:0007218	neuropeptide signaling pathway	GO:0005515//GO:0004252	protein binding//serine-type endopeptidase activity	GO:0005886//GO:0016020	plasma membrane//membrane	--	--
let-7-y	8.32343	20.4901	46.9325	2.49534	0.000437541	1.29967	0.00533458	1.19566	0.000913499	c156957_g1	-1	4.93333	1.89333	0.403333	c156957_g1	6543	291239795	XP_002739813.1	2050	0	PREDICTED: polycystic kidney disease protein 1-like 2-like [Saccoglossus kowalevskii]	--	--	--	--	--	--	--	--	--	Q9NTG1	803	1.6e-84	Polycystic kidney disease and receptor for egg jelly-related protein OS=Homo sapiens GN=PKDREJ PE=2 SV=2	PF01477//PF01825//PF06978//PF00520	PLAT/LH2 domain//Latrophilin/CL-1-like GPS domain//Ribonucleases P/MRP protein subunit POP1//Ion transport protein	GO:0001682//GO:0007218//GO:0055085//GO:0051252//GO:0006811//GO:0008033	tRNA 5'-leader removal//neuropeptide signaling pathway//transmembrane transport//regulation of RNA metabolic process//ion transport//tRNA processing	GO:0004526//GO:0005515//GO:0005216	ribonuclease P activity//protein binding//ion channel activity	GO:0030677//GO:0016020	ribonuclease P complex//membrane	KOG3599	Ca2+-modulated nonselective cation channel polycystin
let-7-y	8.32343	20.4901	46.9325	2.49534	0.000437541	1.29967	0.00533458	1.19566	0.000913499	c156995_g1	-1	8.44667	7.82667	6.12667	c156995_g1	1323	--	--	--	--	--	--	--	--	--	--	--	--	--	--	--	--	--	--	--	--	--	--	--	--	--	--	--	--
let-7-y	8.32343	20.4901	46.9325	2.49534	0.000437541	1.29967	0.00533458	1.19566	0.000913499	c157071_g1	-1	10.7733	9.83	6.59333	c157071_g1	5609	524910389	XP_005110074.1	4702	0	PREDICTED: ATP-citrate synthase-like isoform X2 [Aplysia californica]	533161275	XM_005394423.1	595	0	PREDICTED: Chinchilla lanigera ATP citrate lyase (Acly), transcript variant X2, mRNA	K01648	ACLY	ATP citrate (pro-S)-lyase	http://www.genome.jp/dbget-bin/www_bget?ko:K01648	Q91V92	4229	0	ATP-citrate synthase OS=Mus musculus GN=Acly PE=1 SV=1	PF00549//PF05478//PF02629//PF00285	CoA-ligase//Prominin//CoA binding domain//Citrate synthase	GO:0044262//GO:0008152	cellular carbohydrate metabolic process//metabolic process	GO:0003824//GO:0046912//GO:0048037	catalytic activity//transferase activity, transferring acyl groups, acyl groups converted into alkyl on transfer//cofactor binding	GO:0016021	integral component of membrane	KOG1254	ATP-citrate lyase
let-7-y	8.32343	20.4901	46.9325	2.49534	0.000437541	1.29967	0.00533458	1.19566	0.000913499	c157096_g1	-1	4.33	3.01	1.44	c157096_g1	5536	--	--	--	--	--	--	--	--	--	--	--	--	--	--	--	--	--	--	--	--	--	--	--	--	--	--	--	--
let-7-y	8.32343	20.4901	46.9325	2.49534	0.000437541	1.29967	0.00533458	1.19566	0.000913499	c157144_g1	-1	24.8933	8.45333	4.22667	c157144_g1	9896	676425951	XP_009044468.1	8585	0	hypothetical protein LOTGIDRAFT_184938 [Lottia gigantea] >gi|556116307|gb|ESP04959.1| hypothetical protein LOTGIDRAFT_184938 [Lottia gigantea]	524885558	XM_005099328.1	1212	0	PREDICTED: Aplysia californica dynein heavy chain 2, axonemal-like (LOC101847496), mRNA	K10408	DNAH	dynein heavy chain, axonemal	http://www.genome.jp/dbget-bin/www_bget?ko:K10408	P0C6F1	7532	0	Dynein heavy chain 2, axonemal OS=Mus musculus GN=Dnah2 PE=2 SV=1	PF03028//PF06414//PF07728//PF01637//PF02465//PF06009//PF00437//PF02562//PF00004//PF00158	Dynein heavy chain and region D6 of dynein motor//Zeta toxin//AAA domain (dynein-related subfamily)//Archaeal ATPase//Flagellar hook-associated protein 2 N-terminus//Laminin Domain II//Type II/IV secretion system protein//PhoH-like protein//ATPase family associated with various cellular activities (AAA)//Sigma-54 interaction domain	GO:0006355//GO:0007155//GO:0007017//GO:0007018//GO:0006810	regulation of transcription, DNA-templated//cell adhesion//microtubule-based process//microtubule-based movement//transport	GO:0008134//GO:0016887//GO:0005524//GO:0016301//GO:0003777	transcription factor binding//ATPase activity//ATP binding//kinase activity//microtubule motor activity	GO:0030286//GO:0009424//GO:0005604//GO:0005667//GO:0005874	dynein complex//bacterial-type flagellum hook//basement membrane//transcription factor complex//microtubule	KOG3595	Dyneins, heavy chain
let-7-y	8.32343	20.4901	46.9325	2.49534	0.000437541	1.29967	0.00533458	1.19566	0.000913499	c157172_g1	-1	16.7367	5.87	3.08	c157172_g1	14470	524874099	XP_005093790.1	7722	0	PREDICTED: uncharacterized protein LOC101845075 [Aplysia californica]	524874098	XM_005093733.1	668	0	PREDICTED: Aplysia californica uncharacterized LOC101845075 (LOC101845075), mRNA	--	--	--	--	Q91289	153	6.72e-08	Fibronectin (Fragment) OS=Pleurodeles waltl PE=2 SV=1	PF02072//PF00041	Prepro-orexin//Fibronectin type III domain	GO:0007218//GO:0007631	neuropeptide signaling pathway//feeding behavior	GO:0005515	protein binding	--	--	--	--
let-7-y	8.32343	20.4901	46.9325	2.49534	0.000437541	1.29967	0.00533458	1.19566	0.000913499	c157203_g1	-1	42.6533	11.2067	5.29	c157203_g1	5307	524900128	XP_005106488.1	3396	0	PREDICTED: axonemal dynein light chain domain-containing protein 1-like [Aplysia californica]	--	--	--	--	--	--	--	--	--	Q5T1B0	1309	7.68e-155	Axonemal dynein light chain domain-containing protein 1 OS=Homo sapiens GN=AXDND1 PE=2 SV=1	PF02807	ATP:guanido phosphotransferase, N-terminal domain	--	--	GO:0016772//GO:0016301	transferase activity, transferring phosphorus-containing groups//kinase activity	--	--	--	--
let-7-y	8.32343	20.4901	46.9325	2.49534	0.000437541	1.29967	0.00533458	1.19566	0.000913499	c157334_g1	-1	30.5233	8.88	4.70333	c157334_g1	7673	405960049	EKC26001.1	5354	0	Sperm-associated antigen 17 [Crassostrea gigas]	--	--	--	--	--	--	--	--	--	Q5S003	1054	4.64e-114	Sperm-associated antigen 17 OS=Mus musculus GN=Spag17 PE=1 SV=1	PF00609	Diacylglycerol kinase accessory domain	GO:0007205//GO:0046486//GO:0009395	protein kinase C-activating G-protein coupled receptor signaling pathway//glycerolipid metabolic process//phospholipid catabolic process	GO:0004143	diacylglycerol kinase activity	--	--	--	--
let-7-y	8.32343	20.4901	46.9325	2.49534	0.000437541	1.29967	0.00533458	1.19566	0.000913499	c157363_g2	-1	59.23	19.2933	17.2267	c157363_g2	3445	405965635	EKC30997.1	3225	0	Coiled-coil domain-containing protein 40 [Crassostrea gigas]	390344297	XM_790318.3	144	7.21e-67	PREDICTED: Strongylocentrotus purpuratus coiled-coil domain-containing protein 40-like (LOC590722), mRNA	--	--	--	--	Q4G0X9	1613	0	Coiled-coil domain-containing protein 40 OS=Homo sapiens GN=CCDC40 PE=2 SV=2	PF05470//PF00598//PF09026	Eukaryotic translation initiation factor 3 subunit 8 N-terminus//Influenza Matrix protein (M1)//Centromere protein B dimerisation domain	GO:0006446//GO:0006355//GO:0006413	regulation of translational initiation//regulation of transcription, DNA-templated//translational initiation	GO:0003723//GO:0003682//GO:0031369//GO:0005198//GO:0003743//GO:0003677	RNA binding//chromatin binding//translation initiation factor binding//structural molecule activity//translation initiation factor activity//DNA binding	GO:0005852//GO:0005634//GO:0000775//GO:0005840//GO:0000785	eukaryotic translation initiation factor 3 complex//nucleus//chromosome, centromeric region//ribosome//chromatin	--	--
let-7-y	8.32343	20.4901	46.9325	2.49534	0.000437541	1.29967	0.00533458	1.19566	0.000913499	c158133_g1	-1	146.38	42.73	1.39333	c158133_g1	1159	405950600	EKC18578.1	480	2.42e-53	hypothetical protein CGI_10011826 [Crassostrea gigas]	--	--	--	--	--	--	--	--	--	P05090	130	1.44e-07	Apolipoprotein D OS=Homo sapiens GN=APOD PE=1 SV=1	--	--	--	--	--	--	--	--	--	--
let-7-y	8.32343	20.4901	46.9325	2.49534	0.000437541	1.29967	0.00533458	1.19566	0.000913499	c160429_g1	-1	1.09667	0.493333	0	c160429_g1	348	--	--	--	--	--	--	--	--	--	--	--	--	--	--	--	--	--	--	--	--	--	--	--	--	--	--	--	--
let-7-y	8.32343	20.4901	46.9325	2.49534	0.000437541	1.29967	0.00533458	1.19566	0.000913499	c166333_g1	-1	1.32	0.11	0	c166333_g1	653	--	--	--	--	--	--	--	--	--	--	--	--	--	--	--	--	--	--	PF08557	Sphingolipid Delta4-desaturase (DES)	GO:0055114//GO:0006633	oxidation-reduction process//fatty acid biosynthetic process	GO:0016705	oxidoreductase activity, acting on paired donors, with incorporation or reduction of molecular oxygen	GO:0016021	integral component of membrane	--	--
let-7-y	8.32343	20.4901	46.9325	2.49534	0.000437541	1.29967	0.00533458	1.19566	0.000913499	c169035_g1	-1	3.71667	1.36667	0	c169035_g1	287	--	--	--	--	--	--	--	--	--	--	--	--	--	--	--	--	--	--	--	--	--	--	--	--	--	--	--	--
let-7-y	8.32343	20.4901	46.9325	2.49534	0.000437541	1.29967	0.00533458	1.19566	0.000913499	c180486_g1	-1	97.7533	31.0233	16.94	c180486_g1	978	405969692	EKC34646.1	455	1.71e-52	Uncharacterized protein C5orf49-like protein [Crassostrea gigas]	--	--	--	--	--	--	--	--	--	A4QMS7	250	3.48e-24	Uncharacterized protein C5orf49 OS=Homo sapiens GN=C5orf49 PE=2 SV=1	PF09204	Bacterial self-protective colicin-like immunity	GO:0030153//GO:0006955	bacteriocin immunity//immune response	GO:0015643	toxic substance binding	GO:0019814	immunoglobulin complex	--	--
let-7-y	8.32343	20.4901	46.9325	2.49534	0.000437541	1.29967	0.00533458	1.19566	0.000913499	c180660_g1	-1	2.7	0.4	0	c180660_g1	419	--	--	--	--	--	--	--	--	--	--	--	--	--	--	--	--	--	--	--	--	--	--	--	--	--	--	--	--
let-7-y	8.32343	20.4901	46.9325	2.49534	0.000437541	1.29967	0.00533458	1.19566	0.000913499	c19479_g1	-1	3.69333	2.34333	1.54	c19479_g1	771	--	--	--	--	--	--	--	--	--	--	--	--	--	--	--	--	--	--	--	--	--	--	--	--	--	--	--	--
let-7-y	8.32343	20.4901	46.9325	2.49534	0.000437541	1.29967	0.00533458	1.19566	0.000913499	c204626_g1	-1	0.57	0.0866667	0	c204626_g1	808	--	--	--	--	--	--	--	--	--	--	--	--	--	--	--	--	--	--	--	--	--	--	--	--	--	--	--	--
let-7-y	8.32343	20.4901	46.9325	2.49534	0.000437541	1.29967	0.00533458	1.19566	0.000913499	c21884_g1	-1	25.82	9.32	6.06333	c21884_g1	630	--	--	--	--	--	--	--	--	--	--	--	--	--	--	--	--	--	--	--	--	--	--	--	--	--	--	--	--
let-7-y	8.32343	20.4901	46.9325	2.49534	0.000437541	1.29967	0.00533458	1.19566	0.000913499	c224090_g1	-1	2.31	0.286667	0	c224090_g1	449	--	--	--	--	--	--	--	--	--	--	--	--	--	--	--	--	--	--	--	--	--	--	--	--	--	--	--	--
let-7-y	8.32343	20.4901	46.9325	2.49534	0.000437541	1.29967	0.00533458	1.19566	0.000913499	c22480_g1	-1	13.4133	12.5633	10.57	c22480_g1	472	676424570	XP_009044248.1	245	3.57e-24	hypothetical protein LOTGIDRAFT_208666 [Lottia gigantea] >gi|556117051|gb|ESP05703.1| hypothetical protein LOTGIDRAFT_208666 [Lottia gigantea]	--	--	--	--	--	--	--	--	--	Q5RKS2	224	1.32e-22	Small integral membrane protein 7 OS=Mus musculus GN=Smim7 PE=3 SV=1	--	--	--	--	--	--	--	--	--	--
let-7-y	8.32343	20.4901	46.9325	2.49534	0.000437541	1.29967	0.00533458	1.19566	0.000913499	c2259_g1	-1	0.933333	0.06	0	c2259_g1	498	--	--	--	--	--	--	--	--	--	--	--	--	--	--	--	--	--	--	--	--	--	--	--	--	--	--	--	--
let-7-y	8.32343	20.4901	46.9325	2.49534	0.000437541	1.29967	0.00533458	1.19566	0.000913499	c44822_g1	-1	13.9667	3.92	2.22667	c44822_g1	2582	524864203	XP_005088939.1	1060	1.3e-133	PREDICTED: WD repeat-containing protein 54-like [Aplysia californica]	--	--	--	--	--	--	--	--	--	Q9R0D8	651	2.51e-75	WD repeat-containing protein 54 OS=Mus musculus GN=Wdr54 PE=2 SV=1	PF00400	WD domain, G-beta repeat	--	--	GO:0005515	protein binding	--	--	KOG1539	WD repeat protein
let-7-y	8.32343	20.4901	46.9325	2.49534	0.000437541	1.29967	0.00533458	1.19566	0.000913499	c52286_g1	-1	5.53	3.43333	2.04667	c52286_g1	876	524899612	XP_005106235.1	184	1.61e-12	PREDICTED: serine/threonine-protein kinase Nek2-like isoform X1 [Aplysia californica]	--	--	--	--	--	--	--	--	--	--	--	--	--	--	--	--	--	--	--	--	--	--	--
let-7-y	8.32343	20.4901	46.9325	2.49534	0.000437541	1.29967	0.00533458	1.19566	0.000913499	c52720_g1	-1	2.27667	2.26667	1.20667	c52720_g1	890	--	--	--	--	--	--	--	--	--	--	--	--	--	--	--	--	--	--	--	--	--	--	--	--	--	--	--	--
let-7-y	8.32343	20.4901	46.9325	2.49534	0.000437541	1.29967	0.00533458	1.19566	0.000913499	c5362_g1	-1	44.2667	21	12.9933	c5362_g1	1178	524901329	XP_005107073.1	955	4.5e-126	PREDICTED: AP-3 complex subunit sigma-1-like isoform X1 [Aplysia californica]	194885912	XM_001976475.1	158	3.99e-75	Drosophila erecta GG22912 (Dere\GG22912), mRNA	K12399	AP3S	AP-3 complex subunit sigma	http://www.genome.jp/dbget-bin/www_bget?ko:K12399	Q1JQA3	818	7.49e-107	AP-3 complex subunit sigma-2 OS=Bos taurus GN=AP3S2 PE=2 SV=1	PF10471//PF08493	Anaphase-promoting complex APC subunit 1//Aflatoxin regulatory protein	GO:0030071//GO:0045122//GO:0031145//GO:0006355	regulation of mitotic metaphase/anaphase transition//aflatoxin biosynthetic process//anaphase-promoting complex-dependent proteasomal ubiquitin-dependent protein catabolic process//regulation of transcription, DNA-templated	GO:0003677	DNA binding	GO:0005634//GO:0005680	nucleus//anaphase-promoting complex	KOG0936	Clathrin adaptor complex, small subunit
let-7-y	8.32343	20.4901	46.9325	2.49534	0.000437541	1.29967	0.00533458	1.19566	0.000913499	c54857_g1	-1	58.09	16.63	7.26333	c54857_g1	366	584037157	XP_006752963.1	336	3.47e-37	PREDICTED: UPF0468 protein C16orf80 homolog [Myotis davidii]	--	--	--	--	--	--	--	--	--	Q6PBJ2	331	1.25e-37	UPF0468 protein C16orf80 homolog OS=Danio rerio GN=zgc:73380 PE=2 SV=1	--	--	--	--	--	--	--	--	--	--
let-7-y	8.32343	20.4901	46.9325	2.49534	0.000437541	1.29967	0.00533458	1.19566	0.000913499	c56524_g1	-1	1.44	0.906667	0.196667	c56524_g1	1225	--	--	--	--	--	--	--	--	--	--	--	--	--	--	--	--	--	--	PF12326	N-glycosylation protein	GO:0034599	cellular response to oxidative stress	--	--	GO:0005789	endoplasmic reticulum membrane	--	--
let-7-y	8.32343	20.4901	46.9325	2.49534	0.000437541	1.29967	0.00533458	1.19566	0.000913499	c58334_g1	-1	16.94	0.65	0.0166667	c58334_g1	1674	--	--	--	--	--	--	--	--	--	--	--	--	--	--	--	--	--	--	--	--	--	--	--	--	--	--	--	--
let-7-y	8.32343	20.4901	46.9325	2.49534	0.000437541	1.29967	0.00533458	1.19566	0.000913499	c62150_g1	-1	76.2433	76.1267	28.9233	c62150_g1	1517	524885217	XP_005099218.1	691	1.07e-83	PREDICTED: serine/arginine-rich splicing factor 4-like isoform X1 [Aplysia californica]	524885216	XM_005099161.1	113	5.36e-50	PREDICTED: Aplysia californica serine/arginine-rich splicing factor 4-like (LOC101847657), transcript variant X1, mRNA	K12893	SFRS4_5_6	splicing factor, arginine/serine-rich 4/5/6	http://www.genome.jp/dbget-bin/www_bget?ko:K12893	Q8VE97	660	7.75e-78	Serine/arginine-rich splicing factor 4 OS=Mus musculus GN=Srsf4 PE=2 SV=1	PF06437//PF00076//PF09726	IMP-specific 5'-nucleotidase//RNA recognition motif. (a.k.a. RRM, RBD, or RNP domain)//Transmembrane protein	GO:0009117	nucleotide metabolic process	GO:0003676//GO:0016791//GO:0000287	nucleic acid binding//phosphatase activity//magnesium ion binding	GO:0016021	integral component of membrane	KOG0106	Alternative splicing factor SRp55/B52/SRp75 (RRM superfamily)
let-7-y	8.32343	20.4901	46.9325	2.49534	0.000437541	1.29967	0.00533458	1.19566	0.000913499	c62487_g1	-1	0.593333	0.206667	0	c62487_g1	1083	--	--	--	--	--	--	--	--	--	--	--	--	--	--	--	--	--	--	PF00556	Antenna complex alpha/beta subunit	GO:0006118//GO:0019684	electron transport//photosynthesis, light reaction	GO:0045156	electron transporter, transferring electrons within the cyclic electron transport pathway of photosynthesis activity	GO:0016021//GO:0030077	integral component of membrane//plasma membrane light-harvesting complex	--	--
let-7-y	8.32343	20.4901	46.9325	2.49534	0.000437541	1.29967	0.00533458	1.19566	0.000913499	c63761_g1	-1	2.35	1.14333	0.213333	c63761_g1	649	--	--	--	--	--	--	--	--	--	--	--	--	--	--	--	--	--	--	--	--	--	--	--	--	--	--	--	--
let-7-y	8.32343	20.4901	46.9325	2.49534	0.000437541	1.29967	0.00533458	1.19566	0.000913499	c64748_g1	-1	166.937	5.64	0.173333	c64748_g1	1636	--	--	--	--	--	--	--	--	--	--	--	--	--	--	--	--	--	--	PF09458//PF04513	H-type lectin domain//Baculovirus polyhedron envelope protein, PEP, C terminus	GO:0007155	cell adhesion	GO:0005198//GO:0030246	structural molecule activity//carbohydrate binding	GO:0019031//GO:0019028	viral envelope//viral capsid	--	--
let-7-y	8.32343	20.4901	46.9325	2.49534	0.000437541	1.29967	0.00533458	1.19566	0.000913499	c69679_g1	-1	1.67667	0.836667	0	c69679_g1	313	--	--	--	--	--	--	--	--	--	--	--	--	--	--	--	--	--	--	--	--	--	--	--	--	--	--	--	--
let-7-y	8.32343	20.4901	46.9325	2.49534	0.000437541	1.29967	0.00533458	1.19566	0.000913499	c76494_g1	-1	1.4	0.86	0.606667	c76494_g1	3296	405953634	EKC21258.1	598	3.53e-60	Metabotropic glutamate receptor 7 [Crassostrea gigas]	--	--	--	--	--	--	--	--	--	Q8K4Z6	204	7.91e-15	G-protein coupled receptor family C group 6 member A OS=Mus musculus GN=Gprc6a PE=1 SV=1	--	--	--	--	--	--	--	--	KOG1056	Glutamate-gated metabotropic ion channel receptor subunit GRM2 and related subunits, G-protein coupled receptor superfamily
let-7-y	8.32343	20.4901	46.9325	2.49534	0.000437541	1.29967	0.00533458	1.19566	0.000913499	c76510_g1	-1	6.07	2.57	0.23	c76510_g1	1379	676444726	XP_009050522.1	586	1.2e-68	hypothetical protein LOTGIDRAFT_114065 [Lottia gigantea] >gi|556110244|gb|ESO98896.1| hypothetical protein LOTGIDRAFT_114065 [Lottia gigantea]	--	--	--	--	--	K00072	SPR	sepiapterin reductase	http://www.genome.jp/dbget-bin/www_bget?ko:K00072	P18297	488	7.44e-56	Sepiapterin reductase OS=Rattus norvegicus GN=Spr PE=1 SV=1	PF00106	short chain dehydrogenase	GO:0008152	metabolic process	GO:0016491	oxidoreductase activity	--	--	KOG1204	Predicted dehydrogenase
let-7-y	8.32343	20.4901	46.9325	2.49534	0.000437541	1.29967	0.00533458	1.19566	0.000913499	c80417_g1	-1	177.96	35.63	0.69	c80417_g1	587	--	--	--	--	--	--	--	--	--	--	--	--	--	--	--	--	--	--	PF00093	von Willebrand factor type C domain	--	--	GO:0005515	protein binding	--	--	--	--
let-7-y	8.32343	20.4901	46.9325	2.49534	0.000437541	1.29967	0.00533458	1.19566	0.000913499	c82630_g1	-1	1.09	0.543333	0.21	c82630_g1	784	--	--	--	--	--	--	--	--	--	--	--	--	--	--	--	--	--	--	--	--	--	--	--	--	--	--	--	--
let-7-y	8.32343	20.4901	46.9325	2.49534	0.000437541	1.29967	0.00533458	1.19566	0.000913499	c85512_g1	-1	7.09	4.98333	4.11	c85512_g1	1848	--	--	--	--	--	--	--	--	--	--	--	--	--	--	--	--	--	--	--	--	--	--	--	--	--	--	--	--
let-7-y	8.32343	20.4901	46.9325	2.49534	0.000437541	1.29967	0.00533458	1.19566	0.000913499	c85618_g1	-1	1.68667	0.806667	0.443333	c85618_g1	1090	524866647	XP_005090142.1	158	7.32e-09	PREDICTED: flocculation protein FLO11-like [Aplysia californica]	--	--	--	--	--	--	--	--	--	--	--	--	--	--	--	--	--	--	--	--	--	--	--
let-7-y	8.32343	20.4901	46.9325	2.49534	0.000437541	1.29967	0.00533458	1.19566	0.000913499	c85952_g1	-1	152.95	41.1367	20.16	c85952_g1	699	260830808	XP_002610352.1	156	3.56e-10	hypothetical protein BRAFLDRAFT_120058 [Branchiostoma floridae] >gi|229295717|gb|EEN66362.1| hypothetical protein BRAFLDRAFT_120058 [Branchiostoma floridae]	--	--	--	--	--	--	--	--	--	Q96IM9	132	2.16e-08	DPY30 domain-containing protein 2 OS=Homo sapiens GN=DYDC2 PE=2 SV=1	PF13724//PF04111	DNA-binding domain//Autophagy protein Apg6	GO:0006914	autophagy	GO:0003677	DNA binding	--	--	--	--
let-7-y	8.32343	20.4901	46.9325	2.49534	0.000437541	1.29967	0.00533458	1.19566	0.000913499	c90504_g1	-1	6.05	2.82667	1.28333	c90504_g1	241	--	--	--	--	--	--	--	--	--	--	--	--	--	--	--	--	--	--	--	--	--	--	--	--	--	--	--	--
let-7-y	8.32343	20.4901	46.9325	2.49534	0.000437541	1.29967	0.00533458	1.19566	0.000913499	c92286_g1	-1	0.883333	0.393333	0.0566667	c92286_g1	602	--	--	--	--	--	--	--	--	--	--	--	--	--	--	--	--	--	--	PF06524	NOA36 protein	--	--	GO:0008270	zinc ion binding	GO:0005634	nucleus	--	--
let-7-y	8.32343	20.4901	46.9325	2.49534	0.000437541	1.29967	0.00533458	1.19566	0.000913499	c93158_g1	-1	10.3033	8.87333	7.15667	c93158_g1	1879	405976610	EKC41111.1	958	6.38e-122	Alpha-ketoglutarate-dependent dioxygenase alkB-like protein 3 [Crassostrea gigas]	--	--	--	--	--	K10860	ALKBH3, DEPC1	alpha-ketoglutarate-dependent dioxygenase alkB homolog 3	http://www.genome.jp/dbget-bin/www_bget?ko:K10860	Q5XIC8	755	6.45e-93	Alpha-ketoglutarate-dependent dioxygenase alkB homolog 3 OS=Rattus norvegicus GN=Alkbh3 PE=2 SV=1	PF03171//PF04728	2OG-Fe(II) oxygenase superfamily//Lipoprotein leucine-zipper	GO:0055114	oxidation-reduction process	GO:0016491//GO:0016706	oxidoreductase activity//oxidoreductase activity, acting on paired donors, with incorporation or reduction of molecular oxygen, 2-oxoglutarate as one donor, and incorporation of one atom each of oxygen into both donors	GO:0019867	outer membrane	--	--
let-7-y	8.32343	20.4901	46.9325	2.49534	0.000437541	1.29967	0.00533458	1.19566	0.000913499	c93923_g1	-1	1.34667	0.336667	0	c93923_g1	343	--	--	--	--	--	--	--	--	--	--	--	--	--	--	--	--	--	--	--	--	--	--	--	--	--	--	--	--
let-7-y	8.32343	20.4901	46.9325	2.49534	0.000437541	1.29967	0.00533458	1.19566	0.000913499	c95582_g2	-1	2.33667	1.18333	0.2	c95582_g2	736	--	--	--	--	--	--	--	--	--	--	--	--	--	--	--	--	--	--	--	--	--	--	--	--	--	--	--	--
let-7-y	8.32343	20.4901	46.9325	2.49534	0.000437541	1.29967	0.00533458	1.19566	0.000913499	c95602_g1	-1	0.94	0.356667	0	c95602_g1	390	--	--	--	--	--	--	--	--	--	--	--	--	--	--	--	--	--	--	--	--	--	--	--	--	--	--	--	--
let-7-y	8.32343	20.4901	46.9325	2.49534	0.000437541	1.29967	0.00533458	1.19566	0.000913499	c98427_g1	-1	2.69333	1.51	0.923333	c98427_g1	481	--	--	--	--	--	--	--	--	--	--	--	--	--	--	--	--	--	--	--	--	--	--	--	--	--	--	--	--
lin-4-x	0.01	0.2702	0.993733	6.63479	8.4e-05	4.75596	0.373901	1.87883	0.107207	c103910_g1	-1	3.46	1.00667	0.61	c103910_g1	2563	524909389	XP_005109742.1	225	2.44e-16	PREDICTED: serine/arginine repetitive matrix protein 2-like [Aplysia californica]	--	--	--	--	--	--	--	--	--	--	--	--	--	PF01807//PF07648//PF00789	CHC2 zinc finger//Kazal-type serine protease inhibitor domain//UBX domain	GO:0006269//GO:0006351//GO:0006260	DNA replication, synthesis of RNA primer//transcription, DNA-templated//DNA replication	GO:0003677//GO:0008270//GO:0003896//GO:0005515	DNA binding//zinc ion binding//DNA primase activity//protein binding	GO:0005730//GO:0005657	nucleolus//replication fork	--	--
lin-4-x	0.01	0.2702	0.993733	6.63479	8.4e-05	4.75596	0.373901	1.87883	0.107207	c107313_g1	-1	1.36	0.153333	0	c107313_g1	1788	--	--	--	--	--	--	--	--	--	--	--	--	--	--	--	--	--	--	--	--	--	--	--	--	--	--	--	--
lin-4-x	0.01	0.2702	0.993733	6.63479	8.4e-05	4.75596	0.373901	1.87883	0.107207	c108464_g1	-1	1.86667	0.67	0.29	c108464_g1	1013	--	--	--	--	--	--	--	--	--	--	--	--	--	--	--	--	--	--	--	--	--	--	--	--	--	--	--	--
lin-4-x	0.01	0.2702	0.993733	6.63479	8.4e-05	4.75596	0.373901	1.87883	0.107207	c111143_g1	-1	0.756667	0.72	0.286667	c111143_g1	3314	--	--	--	--	--	--	--	--	--	--	--	--	--	--	--	--	--	--	--	--	--	--	--	--	--	--	--	--
lin-4-x	0.01	0.2702	0.993733	6.63479	8.4e-05	4.75596	0.373901	1.87883	0.107207	c112651_g1	-1	0.57	0.243333	0.113333	c112651_g1	2412	524906509	XP_005108550.1	485	1.13e-50	PREDICTED: beta,beta-carotene 15,15'-monooxygenase-like [Aplysia californica]	--	--	--	--	--	--	--	--	--	Q84KG5	178	4.96e-12	Carotenoid 9,10(9',10')-cleavage dioxygenase OS=Crocus sativus GN=CCD PE=1 SV=1	PF08150	FerB (NUC096) domain	--	--	--	--	GO:0016021	integral component of membrane	--	--
lin-4-x	0.01	0.2702	0.993733	6.63479	8.4e-05	4.75596	0.373901	1.87883	0.107207	c116806_g1	-1	4.93333	3.95333	3.3	c116806_g1	1110	524908542	XP_005109365.1	382	1.18e-38	PREDICTED: uncharacterized protein LOC101861321 isoform X3 [Aplysia californica]	--	--	--	--	--	--	--	--	--	--	--	--	--	PF08563	P53 transactivation motif	--	--	GO:0005515	protein binding	--	--	--	--
lin-4-x	0.01	0.2702	0.993733	6.63479	8.4e-05	4.75596	0.373901	1.87883	0.107207	c117513_g1	-1	1.55333	0.653333	0.14	c117513_g1	731	--	--	--	--	--	--	--	--	--	--	--	--	--	--	--	--	--	--	--	--	--	--	--	--	--	--	--	--
lin-4-x	0.01	0.2702	0.993733	6.63479	8.4e-05	4.75596	0.373901	1.87883	0.107207	c119422_g1	-1	2.09333	1.12333	1.04333	c119422_g1	1104	--	--	--	--	--	--	--	--	--	--	--	--	--	--	--	--	--	--	--	--	--	--	--	--	--	--	--	--
lin-4-x	0.01	0.2702	0.993733	6.63479	8.4e-05	4.75596	0.373901	1.87883	0.107207	c120459_g1	-1	7.43	1.85	1.05	c120459_g1	2012	--	--	--	--	--	--	--	--	--	--	--	--	--	--	--	--	--	--	--	--	--	--	--	--	--	--	--	--
lin-4-x	0.01	0.2702	0.993733	6.63479	8.4e-05	4.75596	0.373901	1.87883	0.107207	c121025_g1	-1	1148.17	17.95	0.27	c121025_g1	627	--	--	--	--	--	--	--	--	--	--	--	--	--	--	--	--	--	--	--	--	--	--	--	--	--	--	--	--
lin-4-x	0.01	0.2702	0.993733	6.63479	8.4e-05	4.75596	0.373901	1.87883	0.107207	c121635_g1	-1	4.57333	0.99	0.153333	c121635_g1	651	--	--	--	--	--	--	--	--	--	--	--	--	--	--	--	--	--	--	--	--	--	--	--	--	--	--	--	--
lin-4-x	0.01	0.2702	0.993733	6.63479	8.4e-05	4.75596	0.373901	1.87883	0.107207	c121783_g1	-1	49.4533	24.5167	16.0467	c121783_g1	2388	524914616	XP_005112120.1	728	1.08e-87	PREDICTED: centrin-2-like [Aplysia californica]	529422099	XM_005230846.1	194	7.98e-95	PREDICTED: Falco peregrinus centrin-2-like (LOC101915822), mRNA	K16465	CETN1	centrin-1	http://www.genome.jp/dbget-bin/www_bget?ko:K16465	Q9R1K9	651	6.22e-78	Centrin-2 OS=Mus musculus GN=Cetn2 PE=2 SV=1	PF10591//PF08236//PF13202//PF08283//PF00036//PF13405//PF13499	Secreted protein acidic and rich in cysteine Ca binding region//SRI (Set2 Rpb1 interacting) domain//EF hand//Geminivirus rep protein central domain//EF hand//EF-hand domain//EF-hand domain pair	GO:0007165//GO:0006355//GO:0006308//GO:0006554//GO:0006479//GO:0034968	signal transduction//regulation of transcription, DNA-templated//DNA catabolic process//lysine catabolic process//protein methylation//histone lysine methylation	GO:0018024//GO:0016888//GO:0005509	histone-lysine N-methyltransferase activity//endodeoxyribonuclease activity, producing 5'-phosphomonoesters//calcium ion binding	GO:0005694//GO:0005578	chromosome//proteinaceous extracellular matrix	KOG0028	Ca2+-binding protein (centrin/caltractin), EF-Hand superfamily protein
lin-4-x	0.01	0.2702	0.993733	6.63479	8.4e-05	4.75596	0.373901	1.87883	0.107207	c122149_g1	-1	128.343	25.74	12.4433	c122149_g1	3389	524907120	XP_005108686.1	1039	5.54e-127	PREDICTED: uncharacterized protein LOC101862217 [Aplysia californica]	--	--	--	--	--	--	--	--	--	--	--	--	--	--	--	--	--	--	--	--	--	--	--
lin-4-x	0.01	0.2702	0.993733	6.63479	8.4e-05	4.75596	0.373901	1.87883	0.107207	c124610_g1	-1	2.01	1.24333	1.18	c124610_g1	1881	524891743	XP_005102404.1	623	2.64e-72	PREDICTED: thioredoxin-like protein AAED1-like isoform X1 [Aplysia californica] >gi|524891745|ref|XP_005102405.1| PREDICTED: thioredoxin-like protein AAED1-like isoform X2 [Aplysia californica]	--	--	--	--	--	--	--	--	--	Q148E0	400	6.13e-43	Thioredoxin-like protein AAED1 OS=Bos taurus GN=AAED1 PE=2 SV=1	PF08534//PF00578	Redoxin//AhpC/TSA family	GO:0055114	oxidation-reduction process	GO:0016491//GO:0016209	oxidoreductase activity//antioxidant activity	--	--	--	--
lin-4-x	0.01	0.2702	0.993733	6.63479	8.4e-05	4.75596	0.373901	1.87883	0.107207	c124693_g3	-0.866025	1.16333	0.476667	0.476667	c124693_g3	1938	--	--	--	--	--	--	--	--	--	--	--	--	--	--	--	--	--	--	--	--	--	--	--	--	--	--	--	--
lin-4-x	0.01	0.2702	0.993733	6.63479	8.4e-05	4.75596	0.373901	1.87883	0.107207	c125542_g2	-1	18.2667	0.71	0.06	c125542_g2	3102	--	--	--	--	--	--	--	--	--	--	--	--	--	--	--	--	--	--	PF01649//PF13724//PF09064//PF02326	Ribosomal protein S20//DNA-binding domain//Thrombomodulin like fifth domain, EGF-like//Plant ATP synthase F0	GO:0015986//GO:0042254//GO:0006412//GO:0015992//GO:0007165	ATP synthesis coupled proton transport//ribosome biogenesis//translation//proton transport//signal transduction	GO:0003735//GO:0003677//GO:0004888//GO:0003723//GO:0015078	structural constituent of ribosome//DNA binding//transmembrane signaling receptor activity//RNA binding//hydrogen ion transmembrane transporter activity	GO:0005840//GO:0016021//GO:0000276//GO:0005622	ribosome//integral component of membrane//mitochondrial proton-transporting ATP synthase complex, coupling factor F(o)//intracellular	--	--
lin-4-x	0.01	0.2702	0.993733	6.63479	8.4e-05	4.75596	0.373901	1.87883	0.107207	c126507_g1	-1	5.35	5.22667	4.14333	c126507_g1	2630	524865401	XP_005089530.1	377	4.71e-35	PREDICTED: AT-rich interactive domain-containing protein 1A-like isoform X11 [Aplysia californica]	--	--	--	--	--	--	--	--	--	--	--	--	--	PF00096	Zinc finger, C2H2 type	--	--	GO:0046872	metal ion binding	--	--	--	--
lin-4-x	0.01	0.2702	0.993733	6.63479	8.4e-05	4.75596	0.373901	1.87883	0.107207	c126942_g1	-1	155.983	117.767	90.14	c126942_g1	2155	602640462	XP_007427041.1	259	2.7e-23	PREDICTED: LOW QUALITY PROTEIN: selenoprotein W-like [Python bivittatus]	--	--	--	--	--	--	--	--	--	Q568W0	257	1.3e-24	Selenoprotein W OS=Danio rerio GN=sepw1 PE=3 SV=3	PF05399	Ectropic viral integration site 2A protein (EVI2A)	--	--	--	--	GO:0016021	integral component of membrane	--	--
lin-4-x	0.01	0.2702	0.993733	6.63479	8.4e-05	4.75596	0.373901	1.87883	0.107207	c128070_g1	-1	2.4	0.143333	0.0366667	c128070_g1	907	--	--	--	--	--	--	--	--	--	--	--	--	--	--	--	--	--	--	--	--	--	--	--	--	--	--	--	--
lin-4-x	0.01	0.2702	0.993733	6.63479	8.4e-05	4.75596	0.373901	1.87883	0.107207	c128234_g2	-1	6.27	5.86	4.73667	c128234_g2	2177	405966929	EKC32156.1	642	3.99e-74	cAMP-responsive element modulator [Crassostrea gigas]	410924949	XM_003975895.1	112	2.79e-49	PREDICTED: Takifugu rubripes cAMP-responsive element modulator-like (LOC101061679), mRNA	K05870	CREB1	cyclic AMP-responsive element-binding protein 1	http://www.genome.jp/dbget-bin/www_bget?ko:K05870	P79145	346	6.33e-34	cAMP-responsive element modulator OS=Canis familiaris GN=CREM PE=2 SV=2	PF03131//PF00170//PF07716//PF02173	bZIP Maf transcription factor//bZIP transcription factor//Basic region leucine zipper//pKID domain	GO:0006355	regulation of transcription, DNA-templated	GO:0003677//GO:0043565//GO:0005515//GO:0003700	DNA binding//sequence-specific DNA binding//protein binding//sequence-specific DNA binding transcription factor activity	GO:0005634//GO:0005667	nucleus//transcription factor complex	KOG3584	cAMP response element binding protein and related transcription factors
lin-4-x	0.01	0.2702	0.993733	6.63479	8.4e-05	4.75596	0.373901	1.87883	0.107207	c129056_g1	-1	153.487	40.6433	20.8467	c129056_g1	4142	524871445	XP_005092495.1	1771	0	PREDICTED: WD repeat-containing protein 16-like [Aplysia californica]	--	--	--	--	--	--	--	--	--	Q5F201	1334	4.88e-166	WD repeat-containing protein 16 OS=Mus musculus GN=Wdr16 PE=2 SV=1	PF00400	WD domain, G-beta repeat	--	--	GO:0005515	protein binding	--	--	KOG0266	WD40 repeat-containing protein
lin-4-x	0.01	0.2702	0.993733	6.63479	8.4e-05	4.75596	0.373901	1.87883	0.107207	c129629_g1	-1	1.64333	0.706667	0.446667	c129629_g1	807	405965736	EKC31090.1	225	1.02e-19	Caveolin-1 [Crassostrea gigas]	--	--	--	--	--	--	--	--	--	Q9YGM9	149	1.35e-10	Caveolin-2 OS=Takifugu rubripes GN=cav2 PE=3 SV=1	PF01311	Bacterial export proteins, family 1	GO:0006605	protein targeting	--	--	GO:0016020	membrane	--	--
lin-4-x	0.01	0.2702	0.993733	6.63479	8.4e-05	4.75596	0.373901	1.87883	0.107207	c130935_g1	-1	6.02	2.53667	1.60333	c130935_g1	879	--	--	--	--	--	542183416	XM_005496885.1	34	2.52e-06	PREDICTED: Zonotrichia albicollis uncharacterized LOC102065920 (LOC102065920), partial mRNA	--	--	--	--	--	--	--	--	--	--	--	--	--	--	--	--	--	--
lin-4-x	0.01	0.2702	0.993733	6.63479	8.4e-05	4.75596	0.373901	1.87883	0.107207	c130960_g1	-1	3.65	0.613333	0.156667	c130960_g1	1015	--	--	--	--	--	--	--	--	--	--	--	--	--	--	--	--	--	--	PF03845	Spore germination protein	GO:0009847	spore germination	--	--	GO:0016021	integral component of membrane	--	--
lin-4-x	0.01	0.2702	0.993733	6.63479	8.4e-05	4.75596	0.373901	1.87883	0.107207	c131109_g1	-1	2.89333	1.94	0.686667	c131109_g1	585	--	--	--	--	--	--	--	--	--	--	--	--	--	--	--	--	--	--	PF06495	Fruit fly transformer protein	GO:0006397//GO:0046660	mRNA processing//female sex differentiation	--	--	GO:0005634	nucleus	--	--
lin-4-x	0.01	0.2702	0.993733	6.63479	8.4e-05	4.75596	0.373901	1.87883	0.107207	c131252_g4	-1	4.20333	2.29	2.21	c131252_g4	1924	--	--	--	--	--	--	--	--	--	--	--	--	--	--	--	--	--	--	PF04988	A-kinase anchoring protein 95 (AKAP95)	--	--	GO:0003677	DNA binding	GO:0005634	nucleus	--	--
lin-4-x	0.01	0.2702	0.993733	6.63479	8.4e-05	4.75596	0.373901	1.87883	0.107207	c132228_g1	-1	2.56667	0.646667	0.513333	c132228_g1	838	--	--	--	--	--	--	--	--	--	--	--	--	--	--	--	--	--	--	--	--	--	--	--	--	--	--	--	--
lin-4-x	0.01	0.2702	0.993733	6.63479	8.4e-05	4.75596	0.373901	1.87883	0.107207	c132782_g1	-1	3.08	0.51	0.0533333	c132782_g1	628	--	--	--	--	--	--	--	--	--	--	--	--	--	--	--	--	--	--	PF07127	Late nodulin protein	GO:0009878	nodule morphogenesis	GO:0046872	metal ion binding	--	--	--	--
lin-4-x	0.01	0.2702	0.993733	6.63479	8.4e-05	4.75596	0.373901	1.87883	0.107207	c133154_g2	-1	24.4033	1.42	0	c133154_g2	440	--	--	--	--	--	--	--	--	--	--	--	--	--	--	--	--	--	--	PF02841//PF09172	Guanylate-binding protein, C-terminal domain//Domain of unknown function (DUF1943)	GO:0006869	lipid transport	GO:0005319//GO:0003924//GO:0005525	lipid transporter activity//GTPase activity//GTP binding	--	--	--	--
lin-4-x	0.01	0.2702	0.993733	6.63479	8.4e-05	4.75596	0.373901	1.87883	0.107207	c134394_g1	-1	1.51	0.106667	0	c134394_g1	1129	--	--	--	--	--	--	--	--	--	--	--	--	--	--	--	--	--	--	--	--	--	--	--	--	--	--	--	--
lin-4-x	0.01	0.2702	0.993733	6.63479	8.4e-05	4.75596	0.373901	1.87883	0.107207	c135181_g1	-1	7.51667	1.33	0.186667	c135181_g1	2740	676468294	XP_009058163.1	1042	2.55e-129	hypothetical protein LOTGIDRAFT_153919 [Lottia gigantea] >gi|556102823|gb|ESO91475.1| hypothetical protein LOTGIDRAFT_153919 [Lottia gigantea]	--	--	--	--	--	--	--	--	--	Q9LDH0	270	2.82e-23	Beta-(1,2)-xylosyltransferase OS=Arabidopsis thaliana GN=XYLT PE=1 SV=1	PF04577	Protein of unknown function (DUF563)	--	--	GO:0016757	transferase activity, transferring glycosyl groups	--	--	KOG4698	Uncharacterized conserved protein
lin-4-x	0.01	0.2702	0.993733	6.63479	8.4e-05	4.75596	0.373901	1.87883	0.107207	c135202_g1	-1	60.3133	17.4567	2.09667	c135202_g1	1326	--	--	--	--	--	--	--	--	--	--	--	--	--	--	--	--	--	--	--	--	--	--	--	--	--	--	--	--
lin-4-x	0.01	0.2702	0.993733	6.63479	8.4e-05	4.75596	0.373901	1.87883	0.107207	c135303_g1	-1	10.1767	3.28	1.90667	c135303_g1	1617	524899884	XP_005106368.1	640	4.15e-75	PREDICTED: putative ZDHHC-type palmitoyltransferase 4-like [Aplysia californica]	--	--	--	--	--	--	--	--	--	Q6IR37	259	2.12e-23	Probable palmitoyltransferase ZDHHC24 OS=Mus musculus GN=Zdhhc24 PE=2 SV=2	PF01529	DHHC palmitoyltransferase	--	--	GO:0008270	zinc ion binding	--	--	KOG1311	DHHC-type Zn-finger proteins
lin-4-x	0.01	0.2702	0.993733	6.63479	8.4e-05	4.75596	0.373901	1.87883	0.107207	c135745_g1	-1	24.7867	5.98	1.76333	c135745_g1	1335	676479166	XP_009061660.1	365	6.91e-38	hypothetical protein LOTGIDRAFT_204466 [Lottia gigantea] >gi|556099120|gb|ESO87772.1| hypothetical protein LOTGIDRAFT_204466 [Lottia gigantea]	--	--	--	--	--	--	--	--	--	A1A4Q2	187	7.05e-15	Prolyl-tRNA synthetase associated domain-containing protein 1 OS=Bos taurus GN=PRORSD1 PE=2 SV=1	PF04073	Aminoacyl-tRNA editing domain	--	--	GO:0002161	aminoacyl-tRNA editing activity	--	--	--	--
lin-4-x	0.01	0.2702	0.993733	6.63479	8.4e-05	4.75596	0.373901	1.87883	0.107207	c136933_g1	-1	126.84	98.6067	87.7333	c136933_g1	1478	676476612	XP_009060849.1	361	9.91e-37	hypothetical protein LOTGIDRAFT_234508 [Lottia gigantea] >gi|556099789|gb|ESO88441.1| hypothetical protein LOTGIDRAFT_234508 [Lottia gigantea]	--	--	--	--	--	--	--	--	--	--	--	--	--	PF03298	Stanniocalcin family	GO:0007165	signal transduction	GO:0005179	hormone activity	GO:0005576	extracellular region	--	--
lin-4-x	0.01	0.2702	0.993733	6.63479	8.4e-05	4.75596	0.373901	1.87883	0.107207	c137300_g1	-1	52.1233	19.5033	15.19	c137300_g1	1979	405948028	EKC17919.1	303	3.29e-29	Glutaredoxin-C6 [Crassostrea gigas] >gi|405971969|gb|EKC36768.1| Glutaredoxin-C6 [Crassostrea gigas]	--	--	--	--	--	K03676	grxC, GLRX, GLRX2	glutaredoxin 3	http://www.genome.jp/dbget-bin/www_bget?ko:K03676	P10575	225	4.34e-20	Glutaredoxin-1 OS=Bos taurus GN=GLRX PE=1 SV=3	PF00462//PF01323	Glutaredoxin//DSBA-like thioredoxin domain	GO:0045454//GO:0006118	cell redox homeostasis//electron transport	GO:0015035//GO:0009055	protein disulfide oxidoreductase activity//electron carrier activity	--	--	KOG1752	Glutaredoxin and related proteins
lin-4-x	0.01	0.2702	0.993733	6.63479	8.4e-05	4.75596	0.373901	1.87883	0.107207	c137717_g1	-1	2.64667	2.24333	1.42	c137717_g1	1351	--	--	--	--	--	--	--	--	--	--	--	--	--	--	--	--	--	--	--	--	--	--	--	--	--	--	--	--
lin-4-x	0.01	0.2702	0.993733	6.63479	8.4e-05	4.75596	0.373901	1.87883	0.107207	c137981_g1	-1	4.28333	2.63	2.20667	c137981_g1	1009	524867472	XP_005090547.1	277	9.83e-26	PREDICTED: uncharacterized protein LOC101847926 [Aplysia californica]	--	--	--	--	--	--	--	--	--	--	--	--	--	--	--	--	--	--	--	--	--	--	--
lin-4-x	0.01	0.2702	0.993733	6.63479	8.4e-05	4.75596	0.373901	1.87883	0.107207	c138555_g1	-1	3.78667	0.616667	0.0733333	c138555_g1	2620	--	--	--	--	--	--	--	--	--	--	--	--	--	--	--	--	--	--	PF04995	Heme exporter protein D (CcmD)	GO:0015886//GO:0017004	heme transport//cytochrome complex assembly	--	--	GO:0016021	integral component of membrane	--	--
lin-4-x	0.01	0.2702	0.993733	6.63479	8.4e-05	4.75596	0.373901	1.87883	0.107207	c138564_g1	-1	70.1733	3.15	0.0533333	c138564_g1	1222	--	--	--	--	--	--	--	--	--	--	--	--	--	--	--	--	--	--	--	--	--	--	--	--	--	--	--	--
lin-4-x	0.01	0.2702	0.993733	6.63479	8.4e-05	4.75596	0.373901	1.87883	0.107207	c139503_g1	-1	27.81	5.16667	0.0333333	c139503_g1	1094	--	--	--	--	--	--	--	--	--	--	--	--	--	--	--	--	--	--	--	--	--	--	--	--	--	--	--	--
lin-4-x	0.01	0.2702	0.993733	6.63479	8.4e-05	4.75596	0.373901	1.87883	0.107207	c139614_g1	-1	6.11333	5.33667	2.71333	c139614_g1	1309	--	--	--	--	--	--	--	--	--	--	--	--	--	--	--	--	--	--	--	--	--	--	--	--	--	--	--	--
lin-4-x	0.01	0.2702	0.993733	6.63479	8.4e-05	4.75596	0.373901	1.87883	0.107207	c139803_g1	-1	17.8133	8.38667	4.97333	c139803_g1	634	--	--	--	--	--	--	--	--	--	--	--	--	--	--	--	--	--	--	--	--	--	--	--	--	--	--	--	--
lin-4-x	0.01	0.2702	0.993733	6.63479	8.4e-05	4.75596	0.373901	1.87883	0.107207	c139920_g1	-1	12.4467	5.11667	3.32	c139920_g1	958	--	--	--	--	--	--	--	--	--	--	--	--	--	--	--	--	--	--	--	--	--	--	--	--	--	--	--	--
lin-4-x	0.01	0.2702	0.993733	6.63479	8.4e-05	4.75596	0.373901	1.87883	0.107207	c140390_g1	-1	1.43	1.10333	0.48	c140390_g1	1458	--	--	--	--	--	--	--	--	--	--	--	--	--	--	--	--	--	--	PF01567	Hantavirus glycoprotein G1	GO:0030683	evasion or tolerance by virus of host immune response	--	--	GO:0019012	virion	--	--
lin-4-x	0.01	0.2702	0.993733	6.63479	8.4e-05	4.75596	0.373901	1.87883	0.107207	c140815_g1	-1	37.42	1.21333	0.0633333	c140815_g1	2487	--	--	--	--	--	--	--	--	--	--	--	--	--	--	--	--	--	--	PF00249//PF01500	Myb-like DNA-binding domain//Keratin, high sulfur B2 protein	--	--	GO:0003682	chromatin binding	GO:0045095//GO:0000785	keratin filament//chromatin	--	--
lin-4-x	0.01	0.2702	0.993733	6.63479	8.4e-05	4.75596	0.373901	1.87883	0.107207	c140921_g4	-1	22.0733	10.5433	9.72667	c140921_g4	2826	524872034	XP_005092784.1	1656	0	PREDICTED: B(0,+)-type amino acid transporter 1-like [Aplysia californica]	347966717	XM_321196.5	46	1.77e-12	Anopheles gambiae str. PEST AGAP001870-PA (AgaP_AGAP001870) mRNA, complete cds	K13868	SLC7A9, BAT1	solute carrier family 7 (L-type amino acid transporter), member 9	http://www.genome.jp/dbget-bin/www_bget?ko:K13868	P82251	1177	3.34e-149	b(0,+)-type amino acid transporter 1 OS=Homo sapiens GN=SLC7A9 PE=1 SV=1	PF09360//PF13520//PF00324	Iron-binding zinc finger CDGSH type//Amino acid permease//Amino acid permease	GO:0055085//GO:0003333//GO:0006810//GO:0006865	transmembrane transport//amino acid transmembrane transport//transport//amino acid transport	GO:0015171//GO:0051537	amino acid transmembrane transporter activity//2 iron, 2 sulfur cluster binding	GO:0016020//GO:0043231	membrane//intracellular membrane-bounded organelle	KOG1287	Amino acid transporters
lin-4-x	0.01	0.2702	0.993733	6.63479	8.4e-05	4.75596	0.373901	1.87883	0.107207	c142340_g1	-1	1.68333	1.29	0.773333	c142340_g1	2185	--	--	--	--	--	--	--	--	--	--	--	--	--	--	--	--	--	--	--	--	--	--	--	--	--	--	--	--
lin-4-x	0.01	0.2702	0.993733	6.63479	8.4e-05	4.75596	0.373901	1.87883	0.107207	c142949_g1	-1	55.91	22.0033	6.32	c142949_g1	2013	405956174	EKC22947.1	264	9.82e-23	Heme-binding protein 2 [Crassostrea gigas]	--	--	--	--	--	--	--	--	--	Q9Y5Z4	214	9.69e-18	Heme-binding protein 2 OS=Homo sapiens GN=HEBP2 PE=1 SV=1	--	--	--	--	--	--	--	--	--	--
lin-4-x	0.01	0.2702	0.993733	6.63479	8.4e-05	4.75596	0.373901	1.87883	0.107207	c143213_g1	-1	1.92	0.813333	0.243333	c143213_g1	2929	524883485	XP_005098370.1	471	1.69e-46	PREDICTED: carboxylesterase 3-like [Aplysia californica]	--	--	--	--	--	K03929	pnbA	para-nitrobenzyl esterase	http://www.genome.jp/dbget-bin/www_bget?ko:K03929	P21927	433	2.73e-43	Cholinesterase OS=Oryctolagus cuniculus GN=BCHE PE=2 SV=1	PF11045//PF07859//PF00326	Putative inner membrane protein of Enterobacteriaceae//alpha/beta hydrolase fold//Prolyl oligopeptidase family	GO:0008152//GO:0006508	metabolic process//proteolysis	GO:0016787//GO:0008236	hydrolase activity//serine-type peptidase activity	GO:0016021	integral component of membrane	KOG1516	Carboxylesterase and related proteins
lin-4-x	0.01	0.2702	0.993733	6.63479	8.4e-05	4.75596	0.373901	1.87883	0.107207	c143452_g1	-1	5.68333	3.82	3.54	c143452_g1	2252	524867959	XP_005090786.1	1068	1.75e-133	PREDICTED: egl nine homolog 1-like [Aplysia californica]	306922297	AB491147.1	63	4.99e-22	Sebastes schlegelii mRNA, clone: BRF 8-B1, induced by treatment of LPS and Con A/PMA	K09592	EGLN, HPH	hypoxia-inducible factor prolyl hydroxylase	http://www.genome.jp/dbget-bin/www_bget?ko:K09592	Q91YE3	699	3.06e-82	Egl nine homolog 1 OS=Mus musculus GN=Egln1 PE=2 SV=2	PF13640	2OG-Fe(II) oxygenase superfamily	GO:0055114	oxidation-reduction process	GO:0016706//GO:0016491	oxidoreductase activity, acting on paired donors, with incorporation or reduction of molecular oxygen, 2-oxoglutarate as one donor, and incorporation of one atom each of oxygen into both donors//oxidoreductase activity	--	--	--	--
lin-4-x	0.01	0.2702	0.993733	6.63479	8.4e-05	4.75596	0.373901	1.87883	0.107207	c144447_g5	-1	6.83667	2.08333	0.833333	c144447_g5	1825	--	--	--	--	--	--	--	--	--	--	--	--	--	--	--	--	--	--	--	--	--	--	--	--	--	--	--	--
lin-4-x	0.01	0.2702	0.993733	6.63479	8.4e-05	4.75596	0.373901	1.87883	0.107207	c144456_g1	-1	1.85	0.296667	0.106667	c144456_g1	4707	541050055	BAN82614.1	255	9.48e-20	retinic acid receptor-like protein [Reishia clavigera]	541050054	AB821308.1	129	2.15e-58	Reishia clavigera mRNA for retinic acid receptor-like protein, complete cds	K08528	NR1B2, RARB	retinoic acid receptor beta	http://www.genome.jp/dbget-bin/www_bget?ko:K08528	Q9W6B3	188	4.7e-13	Retinoic acid receptor beta OS=Coturnix coturnix japonica GN=RARB PE=2 SV=1	PF00901//PF00104	Orbivirus outer capsid protein VP5//Ligand-binding domain of nuclear hormone receptor	GO:0007165//GO:0006355//GO:0043401	signal transduction//regulation of transcription, DNA-templated//steroid hormone mediated signaling pathway	GO:0003700//GO:0005198//GO:0003707	sequence-specific DNA binding transcription factor activity//structural molecule activity//steroid hormone receptor activity	GO:0005667//GO:0019028//GO:0005634	transcription factor complex//viral capsid//nucleus	--	--
lin-4-x	0.01	0.2702	0.993733	6.63479	8.4e-05	4.75596	0.373901	1.87883	0.107207	c145618_g1	-1	157.003	79.43	74.8467	c145618_g1	1856	--	--	--	--	--	--	--	--	--	--	--	--	--	--	--	--	--	--	--	--	--	--	--	--	--	--	--	--
lin-4-x	0.01	0.2702	0.993733	6.63479	8.4e-05	4.75596	0.373901	1.87883	0.107207	c145773_g1	-1	3.78	1.11	0.35	c145773_g1	2169	340379269	XP_003388149.1	283	1.04e-29	PREDICTED: hypothetical protein LOC100639574 [Amphimedon queenslandica]	--	--	--	--	--	--	--	--	--	--	--	--	--	PF07167	Poly-beta-hydroxybutyrate polymerase (PhaC) N-terminus	GO:0042619	poly-hydroxybutyrate biosynthetic process	GO:0016746	transferase activity, transferring acyl groups	--	--	--	--
lin-4-x	0.01	0.2702	0.993733	6.63479	8.4e-05	4.75596	0.373901	1.87883	0.107207	c146849_g1	-1	8.17333	4.57	2.67667	c146849_g1	2237	--	--	--	--	--	--	--	--	--	--	--	--	--	--	--	--	--	--	--	--	--	--	--	--	--	--	--	--
lin-4-x	0.01	0.2702	0.993733	6.63479	8.4e-05	4.75596	0.373901	1.87883	0.107207	c147279_g3	-1	2.06333	0.63	0.283333	c147279_g3	2581	--	--	--	--	--	--	--	--	--	--	--	--	--	--	--	--	--	--	--	--	--	--	--	--	--	--	--	--
lin-4-x	0.01	0.2702	0.993733	6.63479	8.4e-05	4.75596	0.373901	1.87883	0.107207	c147346_g1	-1	2.58	1.59333	1.17	c147346_g1	2396	524882576	XP_005097930.1	533	3.6e-53	PREDICTED: uncharacterized protein LOC101864460 [Aplysia californica]	--	--	--	--	--	--	--	--	--	--	--	--	--	--	--	--	--	--	--	--	--	--	--
lin-4-x	0.01	0.2702	0.993733	6.63479	8.4e-05	4.75596	0.373901	1.87883	0.107207	c147490_g1	-1	3.13	1.65333	1.31333	c147490_g1	4543	166796291	AAI59156.1	1284	1.14e-159	LOC100145195 protein [Xenopus (Silurana) tropicalis]	126336979	XM_001380680.1	125	3.48e-56	PREDICTED: Monodelphis domestica cyclin-dependent kinase-like 5 (CDKL5), mRNA	K08824	CDKL	cyclin-dependent kinase-like	http://www.genome.jp/dbget-bin/www_bget?ko:K08824	Q3UTQ8	1310	1.71e-157	Cyclin-dependent kinase-like 5 OS=Mus musculus GN=Cdkl5 PE=2 SV=1	PF07714//PF00069	Protein tyrosine kinase//Protein kinase domain	GO:0006468	protein phosphorylation	GO:0005524//GO:0004672	ATP binding//protein kinase activity	--	--	KOG0593	Predicted protein kinase KKIAMRE
lin-4-x	0.01	0.2702	0.993733	6.63479	8.4e-05	4.75596	0.373901	1.87883	0.107207	c147491_g2	-1	277.35	53.74	29.2633	c147491_g2	4163	524877612	XP_005095505.1	2050	0	PREDICTED: septin-7-like isoform X6 [Aplysia californica]	524877615	XM_005095450.1	464	0	PREDICTED: Aplysia californica septin-7-like (LOC101856959), transcript variant X8, mRNA	K16944	SEPT7, CDC3	septin 7	http://www.genome.jp/dbget-bin/www_bget?ko:K16944	Q5R481	1496	0	Septin-7 OS=Pongo abelii GN=SEPT7 PE=2 SV=2	PF04548//PF00005//PF04670//PF02673//PF01926//PF03938//PF02421//PF08477//PF03193//PF00009//PF00735//PF00057//PF03137//PF00071//PF00350	AIG1 family//ABC transporter//Gtr1/RagA G protein conserved region//Bacitracin resistance protein BacA//50S ribosome-binding GTPase//Outer membrane protein (OmpH-like)//Ferrous iron transport protein B//Miro-like protein//Protein of unknown function, DUF258//Elongation factor Tu GTP binding domain//Septin//Low-density lipoprotein receptor domain class A//Organic Anion Transporter Polypeptide (OAT…	GO:0016311//GO:0009252//GO:0006810//GO:0015684//GO:0007049//GO:0007264	dephosphorylation//peptidoglycan biosynthetic process//transport//ferrous iron transport//cell cycle//small GTPase mediated signal transduction	GO:0005525//GO:0050380//GO:0003924//GO:0015093//GO:0005515//GO:0051082//GO:0016887//GO:0005215//GO:0005524	GTP binding//undecaprenyl-diphosphatase activity//GTPase activity//ferrous iron transmembrane transporter activity//protein binding//unfolded protein binding//ATPase activity//transporter activity//ATP binding	GO:0005634//GO:0005622//GO:0005737//GO:0016021//GO:0016020	nucleus//intracellular//cytoplasm//integral component of membrane//membrane	KOG2655	Septin family protein (P-loop GTPase)
lin-4-x	0.01	0.2702	0.993733	6.63479	8.4e-05	4.75596	0.373901	1.87883	0.107207	c147818_g1	-1	1.55	0.876667	0.57	c147818_g1	4003	405964766	EKC30215.1	1894	0	Myosin-XV [Crassostrea gigas]	--	--	--	--	--	K16677	DACHS	dachs	http://www.genome.jp/dbget-bin/www_bget?ko:K16677	Q9UKN7	591	4.97e-60	Unconventional myosin-XV OS=Homo sapiens GN=MYO15A PE=1 SV=2	PF00437//PF00612//PF00063//PF00158	Type II/IV secretion system protein//IQ calmodulin-binding motif//Myosin head (motor domain)//Sigma-54 interaction domain	GO:0006355//GO:0006810	regulation of transcription, DNA-templated//transport	GO:0008134//GO:0005515//GO:0005524//GO:0003774	transcription factor binding//protein binding//ATP binding//motor activity	GO:0016459//GO:0005667	myosin complex//transcription factor complex	KOG0160	Myosin class V heavy chain
lin-4-x	0.01	0.2702	0.993733	6.63479	8.4e-05	4.75596	0.373901	1.87883	0.107207	c148409_g1	-1	2.65	2.34	1.05333	c148409_g1	3485	676482333	XP_009062664.1	842	2.01e-95	hypothetical protein LOTGIDRAFT_166958 [Lottia gigantea] >gi|556098033|gb|ESO86685.1| hypothetical protein LOTGIDRAFT_166958 [Lottia gigantea]	--	--	--	--	--	K04723	IL1RAP	interleukin 1 receptor accessory protein	http://www.genome.jp/dbget-bin/www_bget?ko:K04723	P08953	252	2.17e-20	Protein toll OS=Drosophila melanogaster GN=Tl PE=1 SV=1	PF01582//PF00672//PF00008//PF13676	TIR domain//HAMP domain//EGF-like domain//TIR domain	GO:0007165	signal transduction	GO:0005515//GO:0004871	protein binding//signal transducer activity	GO:0016021	integral component of membrane	KOG4641	FOG: Toll/interleukin receptor and related proteins containing LRR and TIR repeats
lin-4-x	0.01	0.2702	0.993733	6.63479	8.4e-05	4.75596	0.373901	1.87883	0.107207	c148653_g1	-1	5.7	5.38667	2.82667	c148653_g1	6021	676482206	XP_009062623.1	4423	0	hypothetical protein LOTGIDRAFT_128750, partial [Lottia gigantea] >gi|556097989|gb|ESO86641.1| hypothetical protein LOTGIDRAFT_128750, partial [Lottia gigantea]	524916439	XM_005112940.1	773	0	PREDICTED: Aplysia californica VWFA and cache domain-containing protein 1-like (LOC101849025), partial mRNA	--	--	--	--	Q5VU97	2448	0	VWFA and cache domain-containing protein 1 OS=Homo sapiens GN=CACHD1 PE=2 SV=2	PF11722//PF04517	CCCH zinc finger in TRM13 protein//Microvirus lysis protein (E), C terminus	GO:0019054	modulation by virus of host process	GO:0004857//GO:0008168	enzyme inhibitor activity//methyltransferase activity	--	--	--	--
lin-4-x	0.01	0.2702	0.993733	6.63479	8.4e-05	4.75596	0.373901	1.87883	0.107207	c149117_g1	-1	10.2533	3.82333	2.27333	c149117_g1	671	--	--	--	--	--	--	--	--	--	--	--	--	--	--	--	--	--	--	PF08597//PF00103//PF03335	Translation initiation factor eIF3 subunit//Somatotropin hormone family//Phage tail fibre repeat	GO:0007165//GO:0006446	signal transduction//regulation of translational initiation	GO:0005179//GO:0005198//GO:0003743	hormone activity//structural molecule activity//translation initiation factor activity	GO:0005576//GO:0005852//GO:0005840//GO:0005737	extracellular region//eukaryotic translation initiation factor 3 complex//ribosome//cytoplasm	--	--
lin-4-x	0.01	0.2702	0.993733	6.63479	8.4e-05	4.75596	0.373901	1.87883	0.107207	c149564_g1	-1	11.62	2.13667	1.17333	c149564_g1	1008	--	--	--	--	--	--	--	--	--	--	--	--	--	--	--	--	--	--	PF09726//PF00242	Transmembrane protein//DNA polymerase (viral) N-terminal domain	GO:0006260	DNA replication	GO:0003677//GO:0003887	DNA binding//DNA-directed DNA polymerase activity	GO:0042575//GO:0016021	DNA polymerase complex//integral component of membrane	--	--
lin-4-x	0.01	0.2702	0.993733	6.63479	8.4e-05	4.75596	0.373901	1.87883	0.107207	c149636_g1	-1	2.16	2.12667	1.19667	c149636_g1	2362	524880971	XP_005097142.1	1147	8.07e-146	PREDICTED: reticulon-4-interacting protein 1 homolog, mitochondrial-like [Aplysia californica]	--	--	--	--	--	--	--	--	--	Q7T3C7	986	5.02e-124	Reticulon-4-interacting protein 1 homolog, mitochondrial OS=Danio rerio GN=rtn4ip1 PE=2 SV=2	PF00208//PF00107//PF08240//PF05115	Glutamate/Leucine/Phenylalanine/Valine dehydrogenase//Zinc-binding dehydrogenase//Alcohol dehydrogenase GroES-like domain//Cytochrome B6-F complex subunit VI (PetL)	GO:0055114//GO:0006118//GO:0006520	oxidation-reduction process//electron transport//cellular amino acid metabolic process	GO:0008270//GO:0009055//GO:0016491	zinc ion binding//electron carrier activity//oxidoreductase activity	GO:0009512	cytochrome b6f complex	KOG1198	Zinc-binding oxidoreductase
lin-4-x	0.01	0.2702	0.993733	6.63479	8.4e-05	4.75596	0.373901	1.87883	0.107207	c150362_g1	-1	16.3967	14.8533	7.74667	c150362_g1	3532	524881948	XP_005097620.1	802	1.87e-88	PREDICTED: dystroglycan-like [Aplysia californica]	410899876	XM_003963374.1	36	8.05e-07	PREDICTED: Takifugu rubripes dystroglycan-like (LOC101073584), mRNA	--	--	--	--	Q28685	327	2.46e-29	Dystroglycan OS=Oryctolagus cuniculus GN=DAG1 PE=1 SV=1	PF01010//PF02480//PF05454	NADH-Ubiquinone oxidoreductase (complex I) subunit C-terminus//Alphaherpesvirus glycoprotein E//Dystroglycan (Dystrophin-associated glycoprotein 1)	GO:0007016//GO:0015992//GO:0006744//GO:0006120//GO:0006814//GO:0042773//GO:0055114	cytoskeletal anchoring at plasma membrane//proton transport//ubiquinone biosynthetic process//mitochondrial electron transport, NADH to ubiquinone//sodium ion transport//ATP synthesis coupled electron transport//oxidation-reduction process	GO:0008137	NADH dehydrogenase (ubiquinone) activity	GO:0016010//GO:0016020	dystrophin-associated glycoprotein complex//membrane	--	--
lin-4-x	0.01	0.2702	0.993733	6.63479	8.4e-05	4.75596	0.373901	1.87883	0.107207	c150537_g2	-1	2.39667	2.01333	1.61333	c150537_g2	1842	--	--	--	--	--	--	--	--	--	--	--	--	--	--	--	--	--	--	--	--	--	--	--	--	--	--	--	--
lin-4-x	0.01	0.2702	0.993733	6.63479	8.4e-05	4.75596	0.373901	1.87883	0.107207	c150849_g2	-1	1.54667	1.06667	0.656667	c150849_g2	1364	--	--	--	--	--	--	--	--	--	--	--	--	--	--	--	--	--	--	--	--	--	--	--	--	--	--	--	--
lin-4-x	0.01	0.2702	0.993733	6.63479	8.4e-05	4.75596	0.373901	1.87883	0.107207	c150980_g1	-1	3.95	1.25667	0.95	c150980_g1	2713	524874556	XP_005094013.1	332	6.48e-30	PREDICTED: uncharacterized protein LOC101856722 [Aplysia californica]	--	--	--	--	--	--	--	--	--	--	--	--	--	PF02276	Photosynthetic reaction centre cytochrome C subunit	GO:0006118//GO:0019684	electron transport//photosynthesis, light reaction	GO:0020037//GO:0005506//GO:0009055	heme binding//iron ion binding//electron carrier activity	GO:0030077	plasma membrane light-harvesting complex	--	--
lin-4-x	0.01	0.2702	0.993733	6.63479	8.4e-05	4.75596	0.373901	1.87883	0.107207	c151092_g1	-1	9.62333	4.52	3.85	c151092_g1	4621	--	--	--	--	--	--	--	--	--	--	--	--	--	--	--	--	--	--	PF04423	Rad50 zinc hook motif	GO:0006281	DNA repair	GO:0005524//GO:0008270//GO:0004518	ATP binding//zinc ion binding//nuclease activity	--	--	--	--
lin-4-x	0.01	0.2702	0.993733	6.63479	8.4e-05	4.75596	0.373901	1.87883	0.107207	c151308_g2	-1	4.92	2.38667	1.16	c151308_g2	3332	524913362	XP_005111512.1	1347	1.12e-172	PREDICTED: uncharacterized protein LOC101859452 isoform X2 [Aplysia californica]	--	--	--	--	--	--	--	--	--	Q93847	144	5.36e-08	Uncharacterized WD repeat-containing protein K04G11.4 OS=Caenorhabditis elegans GN=K04G11.4 PE=4 SV=1	PF00400	WD domain, G-beta repeat	--	--	GO:0005515	protein binding	--	--	KOG0266	WD40 repeat-containing protein
lin-4-x	0.01	0.2702	0.993733	6.63479	8.4e-05	4.75596	0.373901	1.87883	0.107207	c151818_g2	-1	19.7733	11.5267	11.24	c151818_g2	4305	405976259	EKC40772.1	1741	0	Serine/threonine-protein kinase MAK [Crassostrea gigas]	507701523	XM_004644613.1	180	8.77e-87	PREDICTED: Octodon degus intestinal cell (MAK-like) kinase (Ick), mRNA	K08829	MAK	male germ cell-associated kinase	http://www.genome.jp/dbget-bin/www_bget?ko:K08829	P20794	1346	2.24e-167	Serine/threonine-protein kinase MAK OS=Homo sapiens GN=MAK PE=1 SV=2	PF06293//PF07714//PF00069	Lipopolysaccharide kinase (Kdo/WaaP) family//Protein tyrosine kinase//Protein kinase domain	GO:0009103//GO:0006468	lipopolysaccharide biosynthetic process//protein phosphorylation	GO:0005524//GO:0016773//GO:0004672	ATP binding//phosphotransferase activity, alcohol group as acceptor//protein kinase activity	GO:0016020	membrane	KOG0661	MAPK related serine/threonine protein kinase
lin-4-x	0.01	0.2702	0.993733	6.63479	8.4e-05	4.75596	0.373901	1.87883	0.107207	c151862_g1	-1	12.73	3.36667	1.84	c151862_g1	250	--	--	--	--	--	--	--	--	--	--	--	--	--	--	--	--	--	--	--	--	--	--	--	--	--	--	--	--
lin-4-x	0.01	0.2702	0.993733	6.63479	8.4e-05	4.75596	0.373901	1.87883	0.107207	c152128_g1	-1	3.39	2.54667	1.54667	c152128_g1	4175	524916770	XP_005113155.1	394	8.89e-39	PREDICTED: uncharacterized protein C11orf63 homolog, partial [Aplysia californica]	--	--	--	--	--	--	--	--	--	Q6NUN7	146	7.33e-08	Uncharacterized protein C11orf63 OS=Homo sapiens GN=C11orf63 PE=2 SV=1	PF00451	Scorpion short toxin, BmKK2	GO:0006810//GO:0009405	transport//pathogenesis	GO:0008200	ion channel inhibitor activity	GO:0005576	extracellular region	--	--
lin-4-x	0.01	0.2702	0.993733	6.63479	8.4e-05	4.75596	0.373901	1.87883	0.107207	c152156_g1	-1	2.74333	2.37667	0.753333	c152156_g1	4475	524881437	XP_005097370.1	258	2.79e-21	PREDICTED: protein FAM107B-like [Aplysia californica]	--	--	--	--	--	--	--	--	--	--	--	--	--	PF00848	Ring hydroxylating alpha subunit (catalytic domain)	GO:0019439//GO:0055114	aromatic compound catabolic process//oxidation-reduction process	GO:0051537//GO:0005506//GO:0016708	2 iron, 2 sulfur cluster binding//iron ion binding//oxidoreductase activity, acting on paired donors, with incorporation or reduction of molecular oxygen, NAD(P)H as one donor, and incorporation of two atoms of oxygen into one donor	--	--	--	--
lin-4-x	0.01	0.2702	0.993733	6.63479	8.4e-05	4.75596	0.373901	1.87883	0.107207	c152271_g1	-1	17.4767	11.5333	6.6	c152271_g1	5240	524877064	XP_005095239.1	3275	0	PREDICTED: protein transport protein Sec31A-like [Aplysia californica]	505784353	XM_004604319.1	113	1.88e-49	PREDICTED: Sorex araneus ATP-binding cassette, sub-family C (CFTR/MRP), member 1 (ABCC1), mRNA	K14005	SEC31	protein transport protein SEC31	http://www.genome.jp/dbget-bin/www_bget?ko:K14005	Q5R4F4	2098	0	Protein transport protein Sec31A OS=Pongo abelii GN=SEC31A PE=2 SV=1	PF00664//PF03311//PF00005//PF00400//PF01926	ABC transporter transmembrane region//Cornichon protein//ABC transporter//WD domain, G-beta repeat//50S ribosome-binding GTPase	GO:0006810//GO:0055085//GO:0035556	transport//transmembrane transport//intracellular signal transduction	GO:0005515//GO:0005525//GO:0016887//GO:0042626//GO:0005524	protein binding//GTP binding//ATPase activity//ATPase activity, coupled to transmembrane movement of substances//ATP binding	GO:0016021//GO:0016020	integral component of membrane//membrane	KOG0307	Vesicle coat complex COPII, subunit SEC31
lin-4-x	0.01	0.2702	0.993733	6.63479	8.4e-05	4.75596	0.373901	1.87883	0.107207	c152356_g3	-1	1.91333	1.66667	1.12	c152356_g3	2674	--	--	--	--	--	--	--	--	--	--	--	--	--	--	--	--	--	--	--	--	--	--	--	--	--	--	--	--
lin-4-x	0.01	0.2702	0.993733	6.63479	8.4e-05	4.75596	0.373901	1.87883	0.107207	c152584_g1	-1	16.16	14.9833	8.79	c152584_g1	2272	524905890	XP_005108304.1	956	2.5e-119	PREDICTED: retinol dehydrogenase 13-like isoform X3 [Aplysia californica]	--	--	--	--	--	K11161	RDH13	retinol dehydrogenase 13	http://www.genome.jp/dbget-bin/www_bget?ko:K11161	Q8NBN7	801	6.51e-98	Retinol dehydrogenase 13 OS=Homo sapiens GN=RDH13 PE=1 SV=2	PF00106//PF07475//PF03435//PF05215//PF01370	short chain dehydrogenase//HPr Serine kinase C-terminal domain//Saccharopine dehydrogenase//Spiralin//NAD dependent epimerase/dehydratase family	GO:0044237//GO:0016310//GO:0006109//GO:0055114//GO:0000160//GO:0008152	cellular metabolic process//phosphorylation//regulation of carbohydrate metabolic process//oxidation-reduction process//phosphorelay signal transduction system//metabolic process	GO:0050662//GO:0016491//GO:0005524//GO:0003824//GO:0004672//GO:0000155	coenzyme binding//oxidoreductase activity//ATP binding//catalytic activity//protein kinase activity//phosphorelay sensor kinase activity	GO:0009365//GO:0016020	protein histidine kinase complex//membrane	KOG1208	Dehydrogenases with different specificities (related to short-chain alcohol dehydrogenases)
lin-4-x	0.01	0.2702	0.993733	6.63479	8.4e-05	4.75596	0.373901	1.87883	0.107207	c152650_g1	-1	4.12333	2.25	1.65333	c152650_g1	998	--	--	--	--	--	--	--	--	--	--	--	--	--	--	--	--	--	--	PF08477	Miro-like protein	GO:0007264	small GTPase mediated signal transduction	GO:0005525	GTP binding	GO:0005622	intracellular	--	--
lin-4-x	0.01	0.2702	0.993733	6.63479	8.4e-05	4.75596	0.373901	1.87883	0.107207	c152676_g2	-1	3.37333	1.98333	1.75667	c152676_g2	2672	524890022	XP_005101561.1	803	3.35e-86	PREDICTED: lipoxygenase homology domain-containing protein 1-like [Aplysia californica]	--	--	--	--	--	--	--	--	--	Q8IVV2	438	9.76e-43	Lipoxygenase homology domain-containing protein 1 OS=Homo sapiens GN=LOXHD1 PE=2 SV=3	PF04805//PF01477	E10-like protein conserved region//PLAT/LH2 domain	GO:0055114	oxidation-reduction process	GO:0005515//GO:0016972	protein binding//thiol oxidase activity	--	--	--	--
lin-4-x	0.01	0.2702	0.993733	6.63479	8.4e-05	4.75596	0.373901	1.87883	0.107207	c152704_g1	-1	3.34667	1.5	0.883333	c152704_g1	1861	676458092	XP_009054863.1	396	1.34e-40	hypothetical protein LOTGIDRAFT_161292 [Lottia gigantea] >gi|556105937|gb|ESO94589.1| hypothetical protein LOTGIDRAFT_161292 [Lottia gigantea]	--	--	--	--	--	--	--	--	--	Q8NHP7	157	8.51e-10	Exonuclease 3'-5' domain-containing protein 1 OS=Homo sapiens GN=EXD1 PE=2 SV=4	PF01612	3'-5' exonuclease	GO:0006139	nucleobase-containing compound metabolic process	GO:0008408//GO:0003676	3'-5' exonuclease activity//nucleic acid binding	--	--	KOG2405	Predicted 3'-5' exonuclease
lin-4-x	0.01	0.2702	0.993733	6.63479	8.4e-05	4.75596	0.373901	1.87883	0.107207	c152908_g1	-1	7.18	6.02333	5.58333	c152908_g1	3939	676477579	XP_009061154.1	278	8e-22	hypothetical protein LOTGIDRAFT_234696 [Lottia gigantea] >gi|556099473|gb|ESO88125.1| hypothetical protein LOTGIDRAFT_234696 [Lottia gigantea]	--	--	--	--	--	--	--	--	--	--	--	--	--	--	--	--	--	--	--	--	--	--	--
lin-4-x	0.01	0.2702	0.993733	6.63479	8.4e-05	4.75596	0.373901	1.87883	0.107207	c152979_g1	-1	3.3	0.99	0.533333	c152979_g1	2239	524879809	XP_005096576.1	582	3.07e-59	PREDICTED: protein very KIND-like [Aplysia californica]	--	--	--	--	--	--	--	--	--	Q76NI1	351	1.53e-32	Protein very KIND OS=Homo sapiens GN=KNDC1 PE=2 SV=2	PF09606//PF00069	ARC105 or Med15 subunit of Mediator complex non-fungal//Protein kinase domain	GO:0006357//GO:0006468	regulation of transcription from RNA polymerase II promoter//protein phosphorylation	GO:0001104//GO:0005524//GO:0004672	RNA polymerase II transcription cofactor activity//ATP binding//protein kinase activity	GO:0016592	mediator complex	--	--
lin-4-x	0.01	0.2702	0.993733	6.63479	8.4e-05	4.75596	0.373901	1.87883	0.107207	c153202_g1	-1	3.65	1.94	1.79	c153202_g1	5657	405958299	EKC24441.1	481	1.23e-45	hypothetical protein CGI_10016407 [Crassostrea gigas]	--	--	--	--	--	--	--	--	--	--	--	--	--	PF14862//PF01773//PF00641	Big defensin//Na+ dependent nucleoside transporter N-terminus//Zn-finger in Ran binding protein and others	GO:0050829//GO:0006810//GO:0050830//GO:0015858//GO:0006812	defense response to Gram-negative bacterium//transport//defense response to Gram-positive bacterium//nucleoside transport//cation transport	GO:0005415//GO:0008270	nucleoside:sodium symporter activity//zinc ion binding	GO:0016020	membrane	--	--
lin-4-x	0.01	0.2702	0.993733	6.63479	8.4e-05	4.75596	0.373901	1.87883	0.107207	c153602_g3	-1	5.22667	3.37	2.60667	c153602_g3	1815	--	--	--	--	--	--	--	--	--	--	--	--	--	--	--	--	--	--	--	--	--	--	--	--	--	--	--	--
lin-4-x	0.01	0.2702	0.993733	6.63479	8.4e-05	4.75596	0.373901	1.87883	0.107207	c153884_g2	-1	4.42667	2.43333	1.10333	c153884_g2	2566	524874275	XP_005093876.1	744	5.09e-87	PREDICTED: manganese-dependent ADP-ribose/CDP-alcohol diphosphatase-like [Aplysia californica]	--	--	--	--	--	K01517	ADPRM	manganese-dependent ADP-ribose/CDP-alcohol diphosphatase	http://www.genome.jp/dbget-bin/www_bget?ko:K01517	Q9SB68	603	4.9e-69	Manganese-dependent ADP-ribose/CDP-alcohol diphosphatase OS=Arabidopsis thaliana GN=At4g24730 PE=2 SV=1	PF00149	Calcineurin-like phosphoesterase	--	--	GO:0016787	hydrolase activity	--	--	--	--
lin-4-x	0.01	0.2702	0.993733	6.63479	8.4e-05	4.75596	0.373901	1.87883	0.107207	c154018_g2	-1	2.23	1.13	0.23	c154018_g2	1420	--	--	--	--	--	--	--	--	--	--	--	--	--	--	--	--	--	--	--	--	--	--	--	--	--	--	--	--
lin-4-x	0.01	0.2702	0.993733	6.63479	8.4e-05	4.75596	0.373901	1.87883	0.107207	c154142_g1	-1	1.71	0.99	0.376667	c154142_g1	3014	524913142	XP_005111404.1	717	7.38e-79	PREDICTED: dentin sialophosphoprotein-like [Aplysia californica]	--	--	--	--	--	--	--	--	--	--	--	--	--	--	--	--	--	--	--	--	--	--	--
lin-4-x	0.01	0.2702	0.993733	6.63479	8.4e-05	4.75596	0.373901	1.87883	0.107207	c154300_g2	-1	6.13667	4.59	2.34	c154300_g2	3522	676467605	XP_009057942.1	3000	0	hypothetical protein LOTGIDRAFT_105485, partial [Lottia gigantea] >gi|556102589|gb|ESO91241.1| hypothetical protein LOTGIDRAFT_105485, partial [Lottia gigantea]	144228146	EF490598.1	357	0	Aplysia californica Eph receptor (eph) mRNA, partial cds	K05110	EPHB1, ELK, NET	Eph receptor B1	http://www.genome.jp/dbget-bin/www_bget?ko:K05110	Q07496	2111	0	Ephrin type-A receptor 4 OS=Gallus gallus GN=EPHA4 PE=1 SV=2	PF00041//PF00069//PF07714//PF01404//PF07647	Fibronectin type III domain//Protein kinase domain//Protein tyrosine kinase//Ephrin receptor ligand binding domain//SAM domain (Sterile alpha motif)	GO:0048013//GO:0006468	ephrin receptor signaling pathway//protein phosphorylation	GO:0005515//GO:0004672//GO:0005524	protein binding//protein kinase activity//ATP binding	--	--	KOG0196	Tyrosine kinase, EPH (ephrin) receptor family
lin-4-x	0.01	0.2702	0.993733	6.63479	8.4e-05	4.75596	0.373901	1.87883	0.107207	c154465_g1	-1	3.96333	0.47	0.163333	c154465_g1	2869	--	--	--	--	--	--	--	--	--	--	--	--	--	--	--	--	--	--	--	--	--	--	--	--	--	--	--	--
lin-4-x	0.01	0.2702	0.993733	6.63479	8.4e-05	4.75596	0.373901	1.87883	0.107207	c154571_g1	-1	171.737	25.8967	3.80667	c154571_g1	2848	524884769	XP_005099003.1	553	2.75e-62	PREDICTED: uncharacterized protein C1orf194 homolog [Aplysia californica]	--	--	--	--	--	--	--	--	--	A8Y5T1	346	2.66e-35	Uncharacterized protein C1orf194 homolog OS=Danio rerio GN=si:ch211-163l21.7 PE=4 SV=1	PF03039	Interleukin-12 alpha subunit	GO:0006955//GO:0007165//GO:0008283//GO:0040007	immune response//signal transduction//cell proliferation//growth	GO:0005143//GO:0008083	interleukin-12 receptor binding//growth factor activity	GO:0005576//GO:0042022	extracellular region//interleukin-12 receptor complex	--	--
lin-4-x	0.01	0.2702	0.993733	6.63479	8.4e-05	4.75596	0.373901	1.87883	0.107207	c154883_g1	-1	3.64	2.93667	2.57333	c154883_g1	3611	524882070	XP_005097680.1	1508	0	PREDICTED: cytoplasmic tRNA 2-thiolation protein 1-like [Aplysia californica]	390368104	XM_788540.3	158	1.25e-74	PREDICTED: Strongylocentrotus purpuratus cytoplasmic tRNA 2-thiolation protein 1-like (LOC588876), mRNA	K14168	CTU1, NCS6	cytoplasmic tRNA 2-thiolation protein 1	http://www.genome.jp/dbget-bin/www_bget?ko:K14168	Q803X1	1335	4.78e-172	Cytoplasmic tRNA 2-thiolation protein 1 OS=Danio rerio GN=ctu1 PE=2 SV=1	PF08527//PF08022//PF00813	Protein-arginine deiminase (PAD) middle domain//FAD-binding domain//FliP family	GO:0006807//GO:0018101//GO:0055114//GO:0009306	nitrogen compound metabolic process//protein citrullination//oxidation-reduction process//protein secretion	GO:0016491//GO:0004668//GO:0005509	oxidoreductase activity//protein-arginine deiminase activity//calcium ion binding	GO:0005737//GO:0016020	cytoplasm//membrane	KOG2840	Uncharacterized conserved protein with similarity to predicted ATPase of the PP-loop superfamily
lin-4-x	0.01	0.2702	0.993733	6.63479	8.4e-05	4.75596	0.373901	1.87883	0.107207	c155011_g1	-1	3.70333	2.18	1.03333	c155011_g1	4815	405976695	EKC41193.1	2402	0	Kinesin-like protein KIF19 [Crassostrea gigas]	529418548	XM_005229092.1	92	8.15e-38	PREDICTED: Falco peregrinus kinesin-like protein KIF19-like (LOC101916394), mRNA	K10401	KIF18_19	kinesin family member 18/19	http://www.genome.jp/dbget-bin/www_bget?ko:K10401	Q7ZXX2	1811	0	Kinesin-like protein KIF19 OS=Xenopus laevis GN=kif19 PE=2 SV=1	PF04851//PF00225//PF08533//PF08172	Type III restriction enzyme, res subunit//Kinesin motor domain//Beta-galactosidase C-terminal domain//CASP C terminal	GO:0006027//GO:0006687//GO:0006012//GO:0006891//GO:0007018//GO:0007017//GO:0046486	glycosaminoglycan catabolic process//glycosphingolipid metabolic process//galactose metabolic process//intra-Golgi vesicle-mediated transport//microtubule-based movement//microtubule-based process//glycerolipid metabolic process	GO:0005524//GO:0008017//GO:0004565//GO:0016787//GO:0003677//GO:0003777	ATP binding//microtubule binding//beta-galactosidase activity//hydrolase activity//DNA binding//microtubule motor activity	GO:0005874//GO:0030173//GO:0045298//GO:0009341	microtubule//integral component of Golgi membrane//tubulin complex//beta-galactosidase complex	KOG0242	Kinesin-like protein
lin-4-x	0.01	0.2702	0.993733	6.63479	8.4e-05	4.75596	0.373901	1.87883	0.107207	c155120_g1	-1	3.42	1.30667	0.956667	c155120_g1	3142	--	--	--	--	--	--	--	--	--	--	--	--	--	--	--	--	--	--	--	--	--	--	--	--	--	--	--	--
lin-4-x	0.01	0.2702	0.993733	6.63479	8.4e-05	4.75596	0.373901	1.87883	0.107207	c155155_g1	-1	4.32667	4.09333	1.18333	c155155_g1	3504	676429875	XP_009045743.1	3291	0	hypothetical protein LOTGIDRAFT_207583 [Lottia gigantea] >gi|556114861|gb|ESP03513.1| hypothetical protein LOTGIDRAFT_207583 [Lottia gigantea]	219994503	CP001339.1	102	1.63e-43	Thioalkalivibrio sulfidophilus HL-EbGr7, complete genome	K11787	GART	phosphoribosylamine--glycine ligase / phosphoribosylglycinamide formyltransferase / phosphoribosylformylglycinamidine cyclo-ligase	http://www.genome.jp/dbget-bin/www_bget?ko:K11787	P21872	2891	0	Trifunctional purine biosynthetic protein adenosine-3 OS=Gallus gallus GN=GART PE=2 SV=1	PF00551//PF02843//PF00260//PF00586//PF02844//PF02786//PF02655	Formyl transferase//Phosphoribosylglycinamide synthetase, C domain//Protamine P1//AIR synthase related protein, N-terminal domain//Phosphoribosylglycinamide synthetase, N domain//Carbamoyl-phosphate synthase L chain, ATP binding domain//ATP-grasp domain	GO:0006144//GO:0007283//GO:0009058//GO:0009113	purine nucleobase metabolic process//spermatogenesis//biosynthetic process//purine nucleobase biosynthetic process	GO:0004637//GO:0005524//GO:0016742//GO:0003677//GO:0046872//GO:0003824	phosphoribosylamine-glycine ligase activity//ATP binding//hydroxymethyl-, formyl- and related transferase activity//DNA binding//metal ion binding//catalytic activity	GO:0005634//GO:0000786	nucleus//nucleosome	KOG0237	Glycinamide ribonucleotide synthetase (GARS)/Aminoimidazole ribonucleotide synthetase (AIRS)
lin-4-x	0.01	0.2702	0.993733	6.63479	8.4e-05	4.75596	0.373901	1.87883	0.107207	c155160_g1	-1	8.49333	5.06	3.12667	c155160_g1	2999	405975253	EKC39834.1	443	5.18e-47	Uncharacterized protein CXorf65-like protein [Crassostrea gigas]	--	--	--	--	--	--	--	--	--	A6NEN9	127	1.23e-06	Uncharacterized protein CXorf65 OS=Homo sapiens GN=CXorf65 PE=4 SV=1	--	--	--	--	--	--	--	--	--	--
lin-4-x	0.01	0.2702	0.993733	6.63479	8.4e-05	4.75596	0.373901	1.87883	0.107207	c155205_g1	-1	2.07	1.71	0.753333	c155205_g1	7289	676470146	XP_009058760.1	2117	0	hypothetical protein LOTGIDRAFT_164016 [Lottia gigantea] >gi|556101781|gb|ESO90433.1| hypothetical protein LOTGIDRAFT_164016 [Lottia gigantea]	--	--	--	--	--	--	--	--	--	O57472	999	1.91e-112	Chordin OS=Danio rerio GN=chd PE=2 SV=1	PF00093//PF05653	von Willebrand factor type C domain//Magnesium transporter NIPA	GO:0015693	magnesium ion transport	GO:0005515//GO:0015095	protein binding//magnesium ion transmembrane transporter activity	GO:0016020	membrane	KOG1216	von Willebrand factor and related coagulation proteins
lin-4-x	0.01	0.2702	0.993733	6.63479	8.4e-05	4.75596	0.373901	1.87883	0.107207	c155208_g1	-1	101.44	85.72	70.2033	c155208_g1	4890	297595331	ADI48180.1	4117	0	beta-catenin [Crepidula fornicata]	297595330	HM040900.1	1495	0	Crepidula fornicata clone CFC014 beta-catenin mRNA, complete cds	K02105	CTNNB1	catenin beta 1	http://www.genome.jp/dbget-bin/www_bget?ko:K02105	P35224	3155	0	Catenin beta OS=Urechis caupo PE=2 SV=1	PF00514//PF04563//PF05731//PF02985//PF10508//PF02553//PF01602	Armadillo/beta-catenin-like repeat//RNA polymerase beta subunit//TROVE domain//HEAT repeat//Proteasome non-ATPase 26S subunit//Cobalt transport protein component CbiN//Adaptin N terminal region	GO:0006351//GO:0006824//GO:0006886//GO:0006144//GO:0016192//GO:0009236//GO:0006206	transcription, DNA-templated//cobalt ion transport//intracellular protein transport//purine nucleobase metabolic process//vesicle-mediated transport//cobalamin biosynthetic process//pyrimidine nucleobase metabolic process	GO:0044183//GO:0003677//GO:0003723//GO:0015087//GO:0005515//GO:0003899	protein binding involved in protein folding//DNA binding//RNA binding//cobalt ion transmembrane transporter activity//protein binding//DNA-directed RNA polymerase activity	GO:0030529//GO:0030117//GO:0005730//GO:0016020	ribonucleoprotein complex//membrane coat//nucleolus//membrane	KOG4203	Armadillo/beta-Catenin/plakoglobin
lin-4-x	0.01	0.2702	0.993733	6.63479	8.4e-05	4.75596	0.373901	1.87883	0.107207	c155714_g1	-1	6.37333	3.98667	3.58	c155714_g1	1952	--	--	--	--	--	--	--	--	--	--	--	--	--	--	--	--	--	--	PF03121	Herpesviridae UL52/UL70 DNA primase	GO:0006260//GO:0006351//GO:0006269	DNA replication//transcription, DNA-templated//DNA replication, synthesis of RNA primer	GO:0003896	DNA primase activity	GO:0005657//GO:0005730	replication fork//nucleolus	--	--
lin-4-x	0.01	0.2702	0.993733	6.63479	8.4e-05	4.75596	0.373901	1.87883	0.107207	c155936_g1	-1	4.54	1.13667	0.03	c155936_g1	3232	676493726	XP_009066331.1	1812	0	hypothetical protein LOTGIDRAFT_169789, partial [Lottia gigantea] >gi|556094310|gb|ESO82963.1| hypothetical protein LOTGIDRAFT_169789, partial [Lottia gigantea]	--	--	--	--	--	K08624	ADAMTS9	a disintegrin and metalloproteinase with thrombospondin motifs 9	http://www.genome.jp/dbget-bin/www_bget?ko:K08624	Q9P2N4	231	6.79e-18	A disintegrin and metalloproteinase with thrombospondin motifs 9 OS=Homo sapiens GN=ADAMTS9 PE=1 SV=4	PF08685	GON domain	--	--	GO:0004222//GO:0008270	metalloendopeptidase activity//zinc ion binding	--	--	KOG3538	Disintegrin metalloproteinases with thrombospondin repeats
lin-4-x	0.01	0.2702	0.993733	6.63479	8.4e-05	4.75596	0.373901	1.87883	0.107207	c155940_g1	-1	8.82667	4.06333	3.63333	c155940_g1	5220	405959637	EKC25650.1	2530	0	Kyphoscoliosis peptidase [Crassostrea gigas]	--	--	--	--	--	--	--	--	--	Q8C8H8	293	3e-25	Kyphoscoliosis peptidase OS=Mus musculus GN=Ky PE=1 SV=1	PF00412	LIM domain	--	--	GO:0008270	zinc ion binding	--	--	KOG4575	TGc (transglutaminase/protease-like) domain-containing protein involved in cytokinesis
lin-4-x	0.01	0.2702	0.993733	6.63479	8.4e-05	4.75596	0.373901	1.87883	0.107207	c156035_g1	-1	71.8933	17.0933	8.79667	c156035_g1	2765	676458222	XP_009054905.1	3107	0	hypothetical protein LOTGIDRAFT_227399 [Lottia gigantea] >gi|556105755|gb|ESO94407.1| hypothetical protein LOTGIDRAFT_227399 [Lottia gigantea]	--	--	--	--	--	K10397	KIF6_9	kinesin family member 6/9	http://www.genome.jp/dbget-bin/www_bget?ko:K10397	Q9WV04	1968	0	Kinesin-like protein KIF9 OS=Mus musculus GN=Kif9 PE=2 SV=2	PF00225//PF09074//PF06357	Kinesin motor domain//Mer2//Omega-atracotoxin	GO:0009405//GO:0006952//GO:0007017//GO:0007018//GO:0007131//GO:0006810	pathogenesis//defense response//microtubule-based process//microtubule-based movement//reciprocal meiotic recombination//transport	GO:0005524//GO:0019855//GO:0008017//GO:0003777	ATP binding//calcium channel inhibitor activity//microtubule binding//microtubule motor activity	GO:0005576//GO:0000794//GO:0045298//GO:0005874	extracellular region//condensed nuclear chromosome//tubulin complex//microtubule	KOG4280	Kinesin-like protein
lin-4-x	0.01	0.2702	0.993733	6.63479	8.4e-05	4.75596	0.373901	1.87883	0.107207	c156338_g2	-1	6.36333	4.36667	2.98	c156338_g2	4034	524867826	XP_005090720.1	2129	0	PREDICTED: leucine-rich repeat-containing protein 49-like [Aplysia californica]	524867825	XM_005090663.1	263	5.96e-133	PREDICTED: Aplysia californica leucine-rich repeat-containing protein 49-like (LOC101847786), mRNA	K16606	LRRC49	leucine-rich repeat-containing protein 49	http://www.genome.jp/dbget-bin/www_bget?ko:K16606	Q91YK0	874	3.53e-100	Leucine-rich repeat-containing protein 49 OS=Mus musculus GN=Lrrc49 PE=1 SV=1	PF00560	Leucine Rich Repeat	--	--	GO:0005515	protein binding	--	--	KOG0531	Protein phosphatase 1, regulatory subunit, and related proteins
lin-4-x	0.01	0.2702	0.993733	6.63479	8.4e-05	4.75596	0.373901	1.87883	0.107207	c156346_g1	-1	28.94	4.79333	3.99	c156346_g1	4444	676447813	XP_009051531.1	1809	0	hypothetical protein LOTGIDRAFT_228278 [Lottia gigantea] >gi|556109023|gb|ESO97675.1| hypothetical protein LOTGIDRAFT_228278 [Lottia gigantea]	--	--	--	--	--	--	--	--	--	Q9UHN6	1084	2.71e-122	Transmembrane protein 2 OS=Homo sapiens GN=TMEM2 PE=1 SV=1	--	--	--	--	--	--	--	--	--	--
lin-4-x	0.01	0.2702	0.993733	6.63479	8.4e-05	4.75596	0.373901	1.87883	0.107207	c156401_g2	-1	10.61	4.37	0.373333	c156401_g2	4263	524893723	XP_005103370.1	326	2.15e-27	PREDICTED: uncharacterized protein K02A2.6-like [Aplysia californica]	--	--	--	--	--	--	--	--	--	Q8I7P9	206	8.21e-15	Retrovirus-related Pol polyprotein from transposon opus OS=Drosophila melanogaster GN=pol PE=4 SV=1	PF01375	Heat-labile enterotoxin alpha chain	GO:0009405	pathogenesis	GO:0003824	catalytic activity	GO:0005576	extracellular region	KOG0017	FOG: Transposon-encoded proteins with TYA, reverse transcriptase, integrase domains in various combinations
lin-4-x	0.01	0.2702	0.993733	6.63479	8.4e-05	4.75596	0.373901	1.87883	0.107207	c156510_g2	-1	8.86	5.43	3.44667	c156510_g2	2693	--	--	--	--	--	--	--	--	--	--	--	--	--	--	--	--	--	--	--	--	--	--	--	--	--	--	--	--
lin-4-x	0.01	0.2702	0.993733	6.63479	8.4e-05	4.75596	0.373901	1.87883	0.107207	c156666_g1	-1	10.4433	9.5	6.94333	c156666_g1	3543	676457950	XP_009054817.1	525	4.01e-58	hypothetical protein LOTGIDRAFT_189273, partial [Lottia gigantea] >gi|556105886|gb|ESO94538.1| hypothetical protein LOTGIDRAFT_189273, partial [Lottia gigantea]	--	--	--	--	--	K03635	MOCS2, moaE	molybdopterin synthase catalytic subunit	http://www.genome.jp/dbget-bin/www_bget?ko:K03635	A4FUY7	478	1.14e-52	Molybdopterin synthase catalytic subunit OS=Bos taurus GN=MOCS2 PE=2 SV=2	PF02391	MoaE protein	GO:0006777	Mo-molybdopterin cofactor biosynthetic process	--	--	--	--	--	--
lin-4-x	0.01	0.2702	0.993733	6.63479	8.4e-05	4.75596	0.373901	1.87883	0.107207	c156760_g1	-1	1.92	1.36	1.17333	c156760_g1	5083	524898861	XP_005105874.1	1725	0	PREDICTED: uncharacterized protein K02A2.6-like [Aplysia californica]	--	--	--	--	--	--	--	--	--	P20825	605	1.79e-62	Retrovirus-related Pol polyprotein from transposon 297 OS=Drosophila melanogaster GN=pol PE=4 SV=1	PF03310//PF00078//PF00665//PF01115//PF13929	Caulimovirus DNA-binding protein//Reverse transcriptase (RNA-dependent DNA polymerase)//Integrase core domain//F-actin capping protein, beta subunit//mRNA stabilisation	GO:0030036//GO:0015074//GO:0048255//GO:0006278	actin cytoskeleton organization//DNA integration//mRNA stabilization//RNA-dependent DNA replication	GO:0003964//GO:0003723//GO:0003779//GO:0003677	RNA-directed DNA polymerase activity//RNA binding//actin binding//DNA binding	GO:0008290//GO:0071203	F-actin capping protein complex//WASH complex	KOG0017	FOG: Transposon-encoded proteins with TYA, reverse transcriptase, integrase domains in various combinations
lin-4-x	0.01	0.2702	0.993733	6.63479	8.4e-05	4.75596	0.373901	1.87883	0.107207	c156795_g2	-1	4.77333	1.78667	0.776667	c156795_g2	2604	--	--	--	--	--	--	--	--	--	--	--	--	--	--	--	--	--	--	--	--	--	--	--	--	--	--	--	--
lin-4-x	0.01	0.2702	0.993733	6.63479	8.4e-05	4.75596	0.373901	1.87883	0.107207	c156877_g1	-1	10.1533	6.83667	2.44	c156877_g1	5218	405950906	EKC18862.1	4607	0	Methionine synthase [Crassostrea gigas]	28279620	BC045477.1	473	0	Danio rerio 5-methyltetrahydrofolate-homocysteine methyltransferase, mRNA (cDNA clone MGC:55859 IMAGE:3818372), complete cds	K00548	metH, MTR	5-methyltetrahydrofolate--homocysteine methyltransferase	http://www.genome.jp/dbget-bin/www_bget?ko:K00548	Q4JIJ3	4362	0	Methionine synthase OS=Bos taurus GN=MTR PE=2 SV=1	PF02607//PF00809//PF02310//PF02965//PF02574	B12 binding domain//Pterin binding enzyme//B12 binding domain//Vitamin B12 dependent methionine synthase, activation domain//Homocysteine S-methyltransferase	GO:0006555//GO:0042558//GO:0009086	methionine metabolic process//pteridine-containing compound metabolic process//methionine biosynthetic process	GO:0008705//GO:0008898//GO:0046872//GO:0031419	methionine synthase activity//S-adenosylmethionine-homocysteine S-methyltransferase activity//metal ion binding//cobalamin binding	GO:0005622	intracellular	KOG1579	Homocysteine S-methyltransferase
lin-4-x	0.01	0.2702	0.993733	6.63479	8.4e-05	4.75596	0.373901	1.87883	0.107207	c156902_g1	-1	29.1333	6.92667	1.45333	c156902_g1	4537	168830271	ACA34380.1	1227	2.86e-150	alpha-amylase [Cerastoderma edule]	291390544	XM_002711657.1	61	1.31e-20	PREDICTED: Oryctolagus cuniculus phospholipase C, gamma 2 (LOC100340139), mRNA	K01176	E3.2.1.1, amyA, malS	alpha-amylase	http://www.genome.jp/dbget-bin/www_bget?ko:K01176	P00687	1004	1.37e-119	Alpha-amylase 1 OS=Mus musculus GN=Amy1 PE=1 SV=2	PF00128//PF03601//PF04947	Alpha amylase, catalytic domain//Conserved hypothetical protein 698//Poxvirus Late Transcription Factor VLTF3 like	GO:0046782//GO:0005975	regulation of viral transcription//carbohydrate metabolic process	GO:0003824//GO:0043169	catalytic activity//cation binding	GO:0016021	integral component of membrane	KOG0169	Phosphoinositide-specific phospholipase C
lin-4-x	0.01	0.2702	0.993733	6.63479	8.4e-05	4.75596	0.373901	1.87883	0.107207	c156915_g1	-1	4.18	3.59333	2.78	c156915_g1	5380	--	--	--	--	--	--	--	--	--	--	--	--	--	--	--	--	--	--	PF01844	HNH endonuclease	--	--	GO:0003676//GO:0004519	nucleic acid binding//endonuclease activity	--	--	--	--
lin-4-x	0.01	0.2702	0.993733	6.63479	8.4e-05	4.75596	0.373901	1.87883	0.107207	c156922_g1	-1	19.0267	6.16667	2.96667	c156922_g1	3654	405950110	EKC18115.1	2335	0	Sperm-associated antigen 16 protein [Crassostrea gigas]	551548840	XM_005762006.1	57	1.76e-18	Emiliania huxleyi CCMP1516 hypothetical protein (EMIHUDRAFT_198190) mRNA, complete cds	--	--	--	--	Q8N0X2	1475	0	Sperm-associated antigen 16 protein OS=Homo sapiens GN=SPAG16 PE=2 SV=2	PF00400	WD domain, G-beta repeat	--	--	GO:0005515	protein binding	--	--	KOG0266	WD40 repeat-containing protein
lin-4-x	0.01	0.2702	0.993733	6.63479	8.4e-05	4.75596	0.373901	1.87883	0.107207	c156949_g2	-1	4.48667	3.53	1.50667	c156949_g2	3289	524884793	XP_005099015.1	1059	1.11e-131	PREDICTED: poly(U)-specific endoribonuclease-A-like isoform X1 [Aplysia californica]	112421514	BT028251.1	39	1.61e-08	Gasterosteus aculeatus clone CNB170-D06 mRNA sequence	K14648	ENDOU, PP11	poly(U)-specific endoribonuclease	http://www.genome.jp/dbget-bin/www_bget?ko:K14648	Q8JFY9	568	9.93e-64	Poly(U)-specific endoribonuclease-A OS=Xenopus laevis GN=endou-a PE=1 SV=1	PF11590//PF09412	DNA polymerase catalytic subunit Pol//Endoribonuclease XendoU	GO:0051252//GO:0006260	regulation of RNA metabolic process//DNA replication	GO:0004523//GO:0016788//GO:0003887	RNA-DNA hybrid ribonuclease activity//hydrolase activity, acting on ester bonds//DNA-directed DNA polymerase activity	GO:0042575	DNA polymerase complex	KOG2849	Placental protein 11
lin-4-x	0.01	0.2702	0.993733	6.63479	8.4e-05	4.75596	0.373901	1.87883	0.107207	c156959_g1	-1	33.0933	8.46	6.55	c156959_g1	5150	405952598	EKC20391.1	2283	0	Collagen alpha-6(VI) chain [Crassostrea gigas]	--	--	--	--	--	--	--	--	--	A3KMI0	717	2.45e-75	ATP-dependent RNA helicase DHX29 OS=Xenopus laevis GN=dhx29 PE=2 SV=1	PF05198//PF00093//PF04295//PF01654	Translation initiation factor IF-3, N-terminal domain//von Willebrand factor type C domain//D-galactarate dehydratase / Altronate hydrolase, C terminus//Bacterial Cytochrome Ubiquinol Oxidase	GO:0006446//GO:0006413	regulation of translational initiation//translational initiation	GO:0003743//GO:0016836//GO:0005515	translation initiation factor activity//hydro-lyase activity//protein binding	GO:0016020//GO:0005840	membrane//ribosome	KOG0920	ATP-dependent RNA helicase A
lin-4-x	0.01	0.2702	0.993733	6.63479	8.4e-05	4.75596	0.373901	1.87883	0.107207	c157276_g1	-1	48.18	11.0867	8.01	c157276_g1	6270	524913376	XP_005111519.1	901	1.92e-106	PREDICTED: spermatogenesis-associated protein 4-like isoform X1 [Aplysia californica]	185132936	NM_001124526.1	53	5.08e-16	Oncorhynchus mykiss spermatogenesis associated 4 (spata4), mRNA >gi|50058772|gb|AY651919.1| Oncorhynchus mykiss spermatogenesis associated 4 (SPATA4) mRNA, complete cds	--	--	--	--	Q8NEY3	450	7.14e-47	Spermatogenesis-associated protein 4 OS=Homo sapiens GN=SPATA4 PE=2 SV=1	PF07678//PF01835//PF00207//PF06280//PF07677	A-macroglobulin complement component//MG2 domain//Alpha-2-macroglobulin family//Fn3-like domain (DUF1034)//A-macroglobulin receptor	--	--	GO:0004252//GO:0004866	serine-type endopeptidase activity//endopeptidase inhibitor activity	GO:0005576//GO:0016020//GO:0005615//GO:0005618	extracellular region//membrane//extracellular space//cell wall	KOG1366	Alpha-macroglobulin
lin-4-x	0.01	0.2702	0.993733	6.63479	8.4e-05	4.75596	0.373901	1.87883	0.107207	c19041_g1	-1	0.87	0.0966667	0.05	c19041_g1	671	632986967	XP_007910535.1	260	8.78e-23	PREDICTED: piggyBac transposable element-derived protein 4-like [Callorhinchus milii]	--	--	--	--	--	--	--	--	--	Q96DM1	123	1.55e-06	PiggyBac transposable element-derived protein 4 OS=Homo sapiens GN=PGBD4 PE=2 SV=3	--	--	--	--	--	--	--	--	--	--
lin-4-x	0.01	0.2702	0.993733	6.63479	8.4e-05	4.75596	0.373901	1.87883	0.107207	c215301_g1	-1	1.64667	0.303333	0.05	c215301_g1	662	--	--	--	--	--	--	--	--	--	--	--	--	--	--	--	--	--	--	PF02089	Palmitoyl protein thioesterase	GO:0006464	cellular protein modification process	GO:0008474	palmitoyl-(protein) hydrolase activity	--	--	--	--
lin-4-x	0.01	0.2702	0.993733	6.63479	8.4e-05	4.75596	0.373901	1.87883	0.107207	c35996_g1	-1	1.84333	0.18	0	c35996_g1	251	--	--	--	--	--	--	--	--	--	--	--	--	--	--	--	--	--	--	--	--	--	--	--	--	--	--	--	--
lin-4-x	0.01	0.2702	0.993733	6.63479	8.4e-05	4.75596	0.373901	1.87883	0.107207	c45854_g1	-1	1.62	0.853333	0.376667	c45854_g1	870	--	--	--	--	--	--	--	--	--	--	--	--	--	--	--	--	--	--	--	--	--	--	--	--	--	--	--	--
lin-4-x	0.01	0.2702	0.993733	6.63479	8.4e-05	4.75596	0.373901	1.87883	0.107207	c58334_g1	-1	16.94	0.65	0.0166667	c58334_g1	1674	--	--	--	--	--	--	--	--	--	--	--	--	--	--	--	--	--	--	--	--	--	--	--	--	--	--	--	--
lin-4-x	0.01	0.2702	0.993733	6.63479	8.4e-05	4.75596	0.373901	1.87883	0.107207	c76231_g1	-1	1.42333	0.96	0.953333	c76231_g1	2440	524912021	XP_005110865.1	1746	0	PREDICTED: protein FAM179B-like [Aplysia californica]	--	--	--	--	--	--	--	--	--	Q9Y4F4	709	1.04e-76	Protein FAM179B OS=Homo sapiens GN=FAM179B PE=1 SV=4	PF08064//PF02985	UME (NUC010) domain//HEAT repeat	GO:0009069//GO:0016310	serine family amino acid metabolic process//phosphorylation	GO:0005515//GO:0004674	protein binding//protein serine/threonine kinase activity	--	--	KOG2933	Uncharacterized conserved protein
lin-4-x	0.01	0.2702	0.993733	6.63479	8.4e-05	4.75596	0.373901	1.87883	0.107207	c80244_g1	-1	40.0233	37.47	27.5667	c80244_g1	1413	524900386	XP_005106613.1	1940	0	PREDICTED: eukaryotic peptide chain release factor subunit 1-like [Aplysia californica]	524900385	XM_005106556.1	453	0	PREDICTED: Aplysia californica eukaryotic peptide chain release factor subunit 1-like (LOC101855744), mRNA	K03265	ETF1, ERF1	peptide chain release factor subunit 1	http://www.genome.jp/dbget-bin/www_bget?ko:K03265	Q9GR88	1813	0	Eukaryotic peptide chain release factor subunit 1 OS=Polyandrocarpa misakiensis GN=ERF1 PE=2 SV=1	--	--	--	--	--	--	--	--	KOG0688	Peptide chain release factor 1 (eRF1)
lin-4-x	0.01	0.2702	0.993733	6.63479	8.4e-05	4.75596	0.373901	1.87883	0.107207	c82836_g1	-1	1.18333	0.28	0.12	c82836_g1	2065	524903019	XP_005107727.1	389	5.18e-36	PREDICTED: uncharacterized protein LOC101855593 [Aplysia californica]	--	--	--	--	--	--	--	--	--	--	--	--	--	--	--	--	--	--	--	--	--	--	--
lin-4-x	0.01	0.2702	0.993733	6.63479	8.4e-05	4.75596	0.373901	1.87883	0.107207	c83106_g1	-1	69.1333	0.12	0	c83106_g1	603	--	--	--	--	--	--	--	--	--	--	--	--	--	--	--	--	--	--	--	--	--	--	--	--	--	--	--	--
lin-4-x	0.01	0.2702	0.993733	6.63479	8.4e-05	4.75596	0.373901	1.87883	0.107207	c87649_g2	-1	5.08	4.8	1.65667	c87649_g2	569	--	--	--	--	--	--	--	--	--	--	--	--	--	--	--	--	--	--	--	--	--	--	--	--	--	--	--	--
miR-1-z	13128.8	27828.4	54391.5	2.05065	5.55e-06	1.08382	0.00165715	0.966823	0.00159229	c100720_g1	-1	11.76	11.1233	10.0267	c100720_g1	1637	--	--	--	--	--	--	--	--	--	--	--	--	--	--	--	--	--	--	--	--	--	--	--	--	--	--	--	--
miR-1-z	13128.8	27828.4	54391.5	2.05065	5.55e-06	1.08382	0.00165715	0.966823	0.00159229	c103059_g1	-1	3.49667	2.64667	1.31	c103059_g1	414	--	--	--	--	--	--	--	--	--	--	--	--	--	--	--	--	--	--	--	--	--	--	--	--	--	--	--	--
miR-1-z	13128.8	27828.4	54391.5	2.05065	5.55e-06	1.08382	0.00165715	0.966823	0.00159229	c105995_g2	-1	42.9233	31.6567	9.20333	c105995_g2	728	1162984	AAA85473.1	215	8.77e-19	beta-1 tubulin, partial [Lytechinus pictus]	524899019	XR_220835.1	110	1.17e-48	PREDICTED: Aplysia californica tubulin beta chain-like (LOC101860763), misc_RNA	K07375	TUBB	tubulin beta	http://www.genome.jp/dbget-bin/www_bget?ko:K07375	P02556	216	1.11e-19	Tubulin beta chain (Fragment) OS=Lytechinus pictus PE=2 SV=1	--	--	GO:0007017//GO:0051258//GO:0006184	microtubule-based process//protein polymerization//GTP catabolic process	GO:0003924//GO:0005525	GTPase activity//GTP binding	GO:0005874	microtubule	KOG1375	Beta tubulin
miR-1-z	13128.8	27828.4	54391.5	2.05065	5.55e-06	1.08382	0.00165715	0.966823	0.00159229	c108464_g1	-1	1.86667	0.67	0.29	c108464_g1	1013	--	--	--	--	--	--	--	--	--	--	--	--	--	--	--	--	--	--	--	--	--	--	--	--	--	--	--	--
miR-1-z	13128.8	27828.4	54391.5	2.05065	5.55e-06	1.08382	0.00165715	0.966823	0.00159229	c109720_g1	-1	2.54333	0.883333	0.39	c109720_g1	2297	524903243	XP_005107828.1	1254	1.56e-161	PREDICTED: uncharacterized protein KIAA0895-like [Aplysia californica]	--	--	--	--	--	--	--	--	--	Q7TQE7	878	1.49e-106	Uncharacterized protein KIAA0895 OS=Mus musculus GN=Kiaa0895 PE=2 SV=2	--	--	--	--	--	--	--	--	--	--
miR-1-z	13128.8	27828.4	54391.5	2.05065	5.55e-06	1.08382	0.00165715	0.966823	0.00159229	c110715_g1	-1	2.08	1.02333	0.74	c110715_g1	2419	--	--	--	--	--	--	--	--	--	--	--	--	--	--	--	--	--	--	PF01530	Zinc finger, C2HC type	GO:0006355	regulation of transcription, DNA-templated	GO:0008270//GO:0003700	zinc ion binding//sequence-specific DNA binding transcription factor activity	GO:0005634//GO:0005667	nucleus//transcription factor complex	--	--
miR-1-z	13128.8	27828.4	54391.5	2.05065	5.55e-06	1.08382	0.00165715	0.966823	0.00159229	c111385_g1	-1	3.45333	0.196667	0	c111385_g1	1128	--	--	--	--	--	--	--	--	--	--	--	--	--	--	--	--	--	--	PF02228	Major core protein p19	--	--	GO:0005198	structural molecule activity	GO:0019013	viral nucleocapsid	--	--
miR-1-z	13128.8	27828.4	54391.5	2.05065	5.55e-06	1.08382	0.00165715	0.966823	0.00159229	c112641_g2	-1	5.38333	0.776667	0.0866667	c112641_g2	4298	524895866	XP_005104414.1	612	5.57e-62	PREDICTED: myosin-11-like isoform X1 [Aplysia californica] >gi|524895868|ref|XP_005104415.1| PREDICTED: myosin-11-like isoform X2 [Aplysia californica] >gi|524895870|ref|XP_005104416.1| PREDICTED: myosin-11-like isoform X3 [Aplysia californica]	--	--	--	--	--	--	--	--	--	--	--	--	--	PF02740//PF07926//PF07527	Colipase, C-terminal domain//TPR/MLP1/MLP2-like protein//Hairy Orange	GO:0007586//GO:0016042//GO:0006606//GO:0006355	digestion//lipid catabolic process//protein import into nucleus//regulation of transcription, DNA-templated	GO:0008047//GO:0003677	enzyme activator activity//DNA binding	GO:0005643//GO:0005576	nuclear pore//extracellular region	--	--
miR-1-z	13128.8	27828.4	54391.5	2.05065	5.55e-06	1.08382	0.00165715	0.966823	0.00159229	c115652_g1	-1	1096.3	573.467	490.447	c115652_g1	1050	410519429	AFV73398.1	609	9.67e-73	cathepsin L [Haliotis discus hannai]	14041142	Y10527.1	68	3.8e-25	G.cydonium mRNA for cathepsin	K01365	CTSL	cathepsin L	http://www.genome.jp/dbget-bin/www_bget?ko:K01365	P25784	467	3e-53	Digestive cysteine proteinase 3 OS=Homarus americanus GN=LCP3 PE=2 SV=1	PF02165//PF00112//PF03051	Wilm's tumour protein//Papain family cysteine protease//Peptidase C1-like family	GO:0006508//GO:0006355	proteolysis//regulation of transcription, DNA-templated	GO:0008234//GO:0004197	cysteine-type peptidase activity//cysteine-type endopeptidase activity	GO:0005634	nucleus	KOG1543	Cysteine proteinase Cathepsin L
miR-1-z	13128.8	27828.4	54391.5	2.05065	5.55e-06	1.08382	0.00165715	0.966823	0.00159229	c116649_g1	-1	3.42667	1.47333	0	c116649_g1	524	--	--	--	--	--	--	--	--	--	--	--	--	--	--	--	--	--	--	--	--	--	--	--	--	--	--	--	--
miR-1-z	13128.8	27828.4	54391.5	2.05065	5.55e-06	1.08382	0.00165715	0.966823	0.00159229	c116972_g1	-1	6.22667	3.33	1.41333	c116972_g1	488	--	--	--	--	--	--	--	--	--	--	--	--	--	--	--	--	--	--	--	--	--	--	--	--	--	--	--	--
miR-1-z	13128.8	27828.4	54391.5	2.05065	5.55e-06	1.08382	0.00165715	0.966823	0.00159229	c117564_g1	-1	4.24333	1.15333	0.733333	c117564_g1	1388	--	--	--	--	--	--	--	--	--	--	--	--	--	--	--	--	--	--	--	--	--	--	--	--	--	--	--	--
miR-1-z	13128.8	27828.4	54391.5	2.05065	5.55e-06	1.08382	0.00165715	0.966823	0.00159229	c117958_g3	-1	22.0267	19.3467	13.96	c117958_g3	1467	676483455	XP_009063030.1	391	5.18e-39	hypothetical protein LOTGIDRAFT_129424, partial [Lottia gigantea] >gi|556097606|gb|ESO86258.1| hypothetical protein LOTGIDRAFT_129424, partial [Lottia gigantea]	--	--	--	--	--	--	--	--	--	Q03412	172	9.44e-12	Innexin unc-7 OS=Caenorhabditis elegans GN=unc-7 PE=2 SV=1	PF00876	Innexin	--	--	--	--	GO:0005921	gap junction	--	--
miR-1-z	13128.8	27828.4	54391.5	2.05065	5.55e-06	1.08382	0.00165715	0.966823	0.00159229	c118528_g1	-1	239.223	45.3733	35.6367	c118528_g1	1310	676458947	XP_009055141.1	454	5.31e-50	hypothetical protein LOTGIDRAFT_161525 [Lottia gigantea] >gi|556105648|gb|ESO94300.1| hypothetical protein LOTGIDRAFT_161525 [Lottia gigantea]	--	--	--	--	--	--	--	--	--	Q8N6F8	267	2.82e-25	Williams-Beuren syndrome chromosomal region 27 protein OS=Homo sapiens GN=WBSCR27 PE=2 SV=2	PF07757//PF05891//PF08241//PF01209//PF06325//PF05175	Predicted AdoMet-dependent methyltransferase//AdoMet dependent proline di-methyltransferase//Methyltransferase domain//ubiE/COQ5 methyltransferase family//Ribosomal protein L11 methyltransferase (PrmA)//Methyltransferase small domain	GO:0008152//GO:0006479	metabolic process//protein methylation	GO:0008276//GO:0008168	protein methyltransferase activity//methyltransferase activity	GO:0005737	cytoplasm	--	--
miR-1-z	13128.8	27828.4	54391.5	2.05065	5.55e-06	1.08382	0.00165715	0.966823	0.00159229	c120459_g1	-1	7.43	1.85	1.05	c120459_g1	2012	--	--	--	--	--	--	--	--	--	--	--	--	--	--	--	--	--	--	--	--	--	--	--	--	--	--	--	--
miR-1-z	13128.8	27828.4	54391.5	2.05065	5.55e-06	1.08382	0.00165715	0.966823	0.00159229	c120988_g1	-1	11.3267	8.10333	7.2	c120988_g1	1996	524916041	XP_005112803.1	405	4.18e-43	PREDICTED: intraflagellar transport protein 20 homolog [Aplysia californica]	--	--	--	--	--	K16473	IFT20	intraflagellar transport protein 20	http://www.genome.jp/dbget-bin/www_bget?ko:K16473	Q66I67	352	2.71e-37	Intraflagellar transport protein 20 homolog OS=Danio rerio GN=ift20 PE=2 SV=1	PF02185//PF08702//PF00554	Hr1 repeat//Fibrinogen alpha/beta chain family//Rel homology domain (RHD)	GO:0007165//GO:0006355//GO:0030168//GO:0051258	signal transduction//regulation of transcription, DNA-templated//platelet activation//protein polymerization	GO:0005102//GO:0003700//GO:0030674	receptor binding//sequence-specific DNA binding transcription factor activity//protein binding, bridging	GO:0005577//GO:0005634//GO:0005667	fibrinogen complex//nucleus//transcription factor complex	--	--
miR-1-z	13128.8	27828.4	54391.5	2.05065	5.55e-06	1.08382	0.00165715	0.966823	0.00159229	c121783_g1	-1	49.4533	24.5167	16.0467	c121783_g1	2388	524914616	XP_005112120.1	728	1.08e-87	PREDICTED: centrin-2-like [Aplysia californica]	529422099	XM_005230846.1	194	7.98e-95	PREDICTED: Falco peregrinus centrin-2-like (LOC101915822), mRNA	K16465	CETN1	centrin-1	http://www.genome.jp/dbget-bin/www_bget?ko:K16465	Q9R1K9	651	6.22e-78	Centrin-2 OS=Mus musculus GN=Cetn2 PE=2 SV=1	PF10591//PF08236//PF13202//PF08283//PF00036//PF13405//PF13499	Secreted protein acidic and rich in cysteine Ca binding region//SRI (Set2 Rpb1 interacting) domain//EF hand//Geminivirus rep protein central domain//EF hand//EF-hand domain//EF-hand domain pair	GO:0007165//GO:0006355//GO:0006308//GO:0006554//GO:0006479//GO:0034968	signal transduction//regulation of transcription, DNA-templated//DNA catabolic process//lysine catabolic process//protein methylation//histone lysine methylation	GO:0018024//GO:0016888//GO:0005509	histone-lysine N-methyltransferase activity//endodeoxyribonuclease activity, producing 5'-phosphomonoesters//calcium ion binding	GO:0005694//GO:0005578	chromosome//proteinaceous extracellular matrix	KOG0028	Ca2+-binding protein (centrin/caltractin), EF-Hand superfamily protein
miR-1-z	13128.8	27828.4	54391.5	2.05065	5.55e-06	1.08382	0.00165715	0.966823	0.00159229	c122871_g1	-1	3.57667	1.35333	0.373333	c122871_g1	659	--	--	--	--	--	--	--	--	--	--	--	--	--	--	--	--	--	--	--	--	--	--	--	--	--	--	--	--
miR-1-z	13128.8	27828.4	54391.5	2.05065	5.55e-06	1.08382	0.00165715	0.966823	0.00159229	c124320_g1	-1	1.38333	0.293333	0.03	c124320_g1	1144	--	--	--	--	--	--	--	--	--	--	--	--	--	--	--	--	--	--	--	--	--	--	--	--	--	--	--	--
miR-1-z	13128.8	27828.4	54391.5	2.05065	5.55e-06	1.08382	0.00165715	0.966823	0.00159229	c124463_g1	-1	15.06	4.24	3.65	c124463_g1	402	--	--	--	--	--	--	--	--	--	--	--	--	--	--	--	--	--	--	--	--	--	--	--	--	--	--	--	--
miR-1-z	13128.8	27828.4	54391.5	2.05065	5.55e-06	1.08382	0.00165715	0.966823	0.00159229	c124696_g1	-1	11.29	5.2	3.62	c124696_g1	2104	676421057	XP_009043770.1	1604	0	hypothetical protein LOTGIDRAFT_227885 [Lottia gigantea] >gi|556116573|gb|ESP05225.1| hypothetical protein LOTGIDRAFT_227885 [Lottia gigantea]	260792813	XM_002591363.1	149	7.27e-70	Branchiostoma floridae hypothetical protein, mRNA	--	--	--	--	A7MBF6	1202	1.49e-156	Uncharacterized protein C1orf228 homolog OS=Bos taurus PE=2 SV=1	PF06371//PF00514	Diaphanous GTPase-binding Domain//Armadillo/beta-catenin-like repeat	GO:0030036	actin cytoskeleton organization	GO:0017048//GO:0005515//GO:0003779	Rho GTPase binding//protein binding//actin binding	--	--	--	--
miR-1-z	13128.8	27828.4	54391.5	2.05065	5.55e-06	1.08382	0.00165715	0.966823	0.00159229	c125674_g1	-1	9.32	4.23	2.99667	c125674_g1	946	--	--	--	--	--	--	--	--	--	--	--	--	--	--	--	--	--	--	PF12837	4Fe-4S binding domain	--	--	GO:0051536	iron-sulfur cluster binding	--	--	--	--
miR-1-z	13128.8	27828.4	54391.5	2.05065	5.55e-06	1.08382	0.00165715	0.966823	0.00159229	c126337_g1	-1	4.35667	4.13333	2.97333	c126337_g1	1906	--	--	--	--	--	--	--	--	--	--	--	--	--	--	--	--	--	--	--	--	--	--	--	--	--	--	--	--
miR-1-z	13128.8	27828.4	54391.5	2.05065	5.55e-06	1.08382	0.00165715	0.966823	0.00159229	c127860_g1	-1	6.08333	4.95333	3.80333	c127860_g1	892	--	--	--	--	--	--	--	--	--	--	--	--	--	--	--	--	--	--	--	--	--	--	--	--	--	--	--	--
miR-1-z	13128.8	27828.4	54391.5	2.05065	5.55e-06	1.08382	0.00165715	0.966823	0.00159229	c128323_g1	-1	110.27	13.4133	0.273333	c128323_g1	1291	405961883	EKC27622.1	232	3.76e-19	Complement C1q tumor necrosis factor-related protein 3 [Crassostrea gigas]	--	--	--	--	--	--	--	--	--	Q7Z5L3	135	1.35e-07	Complement C1q-like protein 2 OS=Homo sapiens GN=C1QL2 PE=2 SV=2	PF05929//PF00700//PF05739//PF05502	Phage capsid scaffolding protein (GPO) serine peptidase//Bacterial flagellin C-terminal helical region//SNARE domain//Dynactin p62 family	GO:0001539//GO:0019069	cilium or flagellum-dependent cell motility//viral capsid assembly	GO:0005198//GO:0005515	structural molecule activity//protein binding	GO:0005869//GO:0009288	dynactin complex//bacterial-type flagellum	--	--
miR-1-z	13128.8	27828.4	54391.5	2.05065	5.55e-06	1.08382	0.00165715	0.966823	0.00159229	c128456_g1	-1	17.1667	16.67	15.8467	c128456_g1	3657	405953892	EKC21462.1	1235	1.1e-154	Serine/threonine-protein kinase 25 [Crassostrea gigas]	524913310	XM_005111430.1	289	1.9e-147	PREDICTED: Aplysia californica serine/threonine-protein kinase 25-like (LOC101853134), transcript variant X7, mRNA	K08838	STK24_25_MST4	serine/threonine-protein kinase 24/25/MST4	http://www.genome.jp/dbget-bin/www_bget?ko:K08838	Q9P289	1105	5.57e-137	Serine/threonine-protein kinase MST4 OS=Homo sapiens GN=MST4 PE=1 SV=2	PF07714//PF00069//PF02784	Protein tyrosine kinase//Protein kinase domain//Pyridoxal-dependent decarboxylase, pyridoxal binding domain	GO:0006468	protein phosphorylation	GO:0003824//GO:0005524//GO:0004672	catalytic activity//ATP binding//protein kinase activity	--	--	KOG0201	Serine/threonine protein kinase
miR-1-z	13128.8	27828.4	54391.5	2.05065	5.55e-06	1.08382	0.00165715	0.966823	0.00159229	c129219_g6	-1	2.02333	1.25667	1.16	c129219_g6	1569	--	--	--	--	--	--	--	--	--	--	--	--	--	--	--	--	--	--	--	--	--	--	--	--	--	--	--	--
miR-1-z	13128.8	27828.4	54391.5	2.05065	5.55e-06	1.08382	0.00165715	0.966823	0.00159229	c130103_g1	-1	4.01333	1.92	1.59333	c130103_g1	664	--	--	--	--	--	--	--	--	--	--	--	--	--	--	--	--	--	--	--	--	--	--	--	--	--	--	--	--
miR-1-z	13128.8	27828.4	54391.5	2.05065	5.55e-06	1.08382	0.00165715	0.966823	0.00159229	c130130_g1	-1	29.37	26.45	18.8133	c130130_g1	4470	--	--	--	--	--	--	--	--	--	--	--	--	--	--	--	--	--	--	--	--	--	--	--	--	--	--	--	--
miR-1-z	13128.8	27828.4	54391.5	2.05065	5.55e-06	1.08382	0.00165715	0.966823	0.00159229	c130152_g2	-1	4.15	2.10333	1.98333	c130152_g2	2498	524900816	XP_005106825.1	591	4.98e-62	PREDICTED: centrosomal protein kizuna-like [Aplysia californica]	--	--	--	--	--	--	--	--	--	Q2M2Z5	186	5.69e-13	Centrosomal protein kizuna OS=Homo sapiens GN=KIZ PE=1 SV=2	--	--	--	--	--	--	--	--	--	--
miR-1-z	13128.8	27828.4	54391.5	2.05065	5.55e-06	1.08382	0.00165715	0.966823	0.00159229	c130341_g1	-1	5.69	1.67333	0.976667	c130341_g1	1521	--	--	--	--	--	--	--	--	--	--	--	--	--	--	--	--	--	--	--	--	--	--	--	--	--	--	--	--
miR-1-z	13128.8	27828.4	54391.5	2.05065	5.55e-06	1.08382	0.00165715	0.966823	0.00159229	c131087_g1	-1	1.46667	0.55	0.376667	c131087_g1	1944	--	--	--	--	--	--	--	--	--	--	--	--	--	--	--	--	--	--	--	--	--	--	--	--	--	--	--	--
miR-1-z	13128.8	27828.4	54391.5	2.05065	5.55e-06	1.08382	0.00165715	0.966823	0.00159229	c131130_g1	-1	6.88333	4.94333	4.37	c131130_g1	513	156094539	XP_001613306.1	132	1.06e-06	hypothetical protein [Plasmodium vivax Sal-1] >gi|148802180|gb|EDL43579.1| hypothetical protein PVX_000665 [Plasmodium vivax]	--	--	--	--	--	--	--	--	--	--	--	--	--	--	--	--	--	--	--	--	--	--	--
miR-1-z	13128.8	27828.4	54391.5	2.05065	5.55e-06	1.08382	0.00165715	0.966823	0.00159229	c131600_g1	-1	10.0167	7.96667	4.38667	c131600_g1	713	--	--	--	--	--	--	--	--	--	--	--	--	--	--	--	--	--	--	PF00334	Nucleoside diphosphate kinase	GO:0006241//GO:0006144//GO:0006228//GO:0006165//GO:0006183//GO:0006206	CTP biosynthetic process//purine nucleobase metabolic process//UTP biosynthetic process//nucleoside diphosphate phosphorylation//GTP biosynthetic process//pyrimidine nucleobase metabolic process	GO:0005524//GO:0004550	ATP binding//nucleoside diphosphate kinase activity	--	--	--	--
miR-1-z	13128.8	27828.4	54391.5	2.05065	5.55e-06	1.08382	0.00165715	0.966823	0.00159229	c132429_g1	-1	3.26333	0.876667	0.59	c132429_g1	1196	--	--	--	--	--	--	--	--	--	--	--	--	--	--	--	--	--	--	PF10541//PF00335	Nuclear envelope localisation domain//Tetraspanin family	--	--	GO:0003779	actin binding	GO:0016021	integral component of membrane	--	--
miR-1-z	13128.8	27828.4	54391.5	2.05065	5.55e-06	1.08382	0.00165715	0.966823	0.00159229	c132635_g1	-1	11.05	8.97333	5.12667	c132635_g1	1681	527263409	XP_005149934.1	1131	2.43e-148	PREDICTED: NAD-dependent protein deacylase sirtuin-5, mitochondrial [Melopsittacus undulatus]	291395562	XM_002714248.1	143	1.25e-66	PREDICTED: Oryctolagus cuniculus sirtuin 5 (LOC100339154), mRNA	K11415	SIRT5, SIR2L5	NAD-dependent deacetylase sirtuin 5	http://www.genome.jp/dbget-bin/www_bget?ko:K11415	E2RDZ6	1122	1.64e-148	NAD-dependent protein deacylase sirtuin-5, mitochondrial OS=Canis familiaris GN=SIRT5 PE=3 SV=1	PF02146//PF02233	Sir2 family//NAD(P) transhydrogenase beta subunit	GO:0046497//GO:0006769//GO:0055114	nicotinate nucleotide metabolic process//nicotinamide metabolic process//oxidation-reduction process	GO:0008750//GO:0070403//GO:0050661	NAD(P)+ transhydrogenase (AB-specific) activity//NAD+ binding//NADP binding	GO:0016021	integral component of membrane	KOG2684	Sirtuin 5 and related class III sirtuins (SIR2 family)
miR-1-z	13128.8	27828.4	54391.5	2.05065	5.55e-06	1.08382	0.00165715	0.966823	0.00159229	c133085_g1	-1	2.17	0.94	0.716667	c133085_g1	1222	--	--	--	--	--	--	--	--	--	--	--	--	--	--	--	--	--	--	--	--	--	--	--	--	--	--	--	--
miR-1-z	13128.8	27828.4	54391.5	2.05065	5.55e-06	1.08382	0.00165715	0.966823	0.00159229	c133260_g1	-1	2.29333	0.92	0.636667	c133260_g1	1162	--	--	--	--	--	--	--	--	--	--	--	--	--	--	--	--	--	--	--	--	--	--	--	--	--	--	--	--
miR-1-z	13128.8	27828.4	54391.5	2.05065	5.55e-06	1.08382	0.00165715	0.966823	0.00159229	c133789_g1	-1	6.85	2.58333	1.01	c133789_g1	2036	676459563	XP_009055341.1	508	6.18e-53	hypothetical protein LOTGIDRAFT_153165 [Lottia gigantea] >gi|556105057|gb|ESO93709.1| hypothetical protein LOTGIDRAFT_153165 [Lottia gigantea]	--	--	--	--	--	K08190	SLC16A14	MFS transporter, MCP family, solute carrier family 16 (monocarboxylic acid transporters), member 14	http://www.genome.jp/dbget-bin/www_bget?ko:K08190	Q7RTX9	305	5.21e-28	Monocarboxylate transporter 14 OS=Homo sapiens GN=SLC16A14 PE=2 SV=1	PF07690	Major Facilitator Superfamily	GO:0055085	transmembrane transport	--	--	GO:0016021	integral component of membrane	--	--
miR-1-z	13128.8	27828.4	54391.5	2.05065	5.55e-06	1.08382	0.00165715	0.966823	0.00159229	c134729_g1	-1	159.727	43.51	28.1	c134729_g1	1348	524910230	XP_005109996.1	996	4.65e-131	PREDICTED: nucleoside diphosphate kinase homolog 5-like [Aplysia californica]	--	--	--	--	--	K00940	E2.7.4.6, ndk	nucleoside-diphosphate kinase	http://www.genome.jp/dbget-bin/www_bget?ko:K00940	P56597	809	2.17e-104	Nucleoside diphosphate kinase homolog 5 OS=Homo sapiens GN=NME5 PE=2 SV=1	PF04505//PF00334	Interferon-induced transmembrane protein//Nucleoside diphosphate kinase	GO:0006144//GO:0006241//GO:0006206//GO:0009607//GO:0006183//GO:0006165//GO:0006228	purine nucleobase metabolic process//CTP biosynthetic process//pyrimidine nucleobase metabolic process//response to biotic stimulus//GTP biosynthetic process//nucleoside diphosphate phosphorylation//UTP biosynthetic process	GO:0005524//GO:0004550	ATP binding//nucleoside diphosphate kinase activity	GO:0016021	integral component of membrane	KOG0888	Nucleoside diphosphate kinase
miR-1-z	13128.8	27828.4	54391.5	2.05065	5.55e-06	1.08382	0.00165715	0.966823	0.00159229	c134821_g1	-1	8.17	4.42333	4.04333	c134821_g1	1006	--	--	--	--	--	--	--	--	--	--	--	--	--	--	--	--	--	--	PF01033	Somatomedin B domain	GO:0007165//GO:0006955	signal transduction//immune response	GO:0030247//GO:0005044	polysaccharide binding//scavenger receptor activity	--	--	--	--
miR-1-z	13128.8	27828.4	54391.5	2.05065	5.55e-06	1.08382	0.00165715	0.966823	0.00159229	c134942_g1	-1	3.07	0.606667	0	c134942_g1	848	--	--	--	--	--	--	--	--	--	--	--	--	--	--	--	--	--	--	--	--	--	--	--	--	--	--	--	--
miR-1-z	13128.8	27828.4	54391.5	2.05065	5.55e-06	1.08382	0.00165715	0.966823	0.00159229	c135510_g1	-1	2.09667	1.85667	1.54667	c135510_g1	1830	--	--	--	--	--	--	--	--	--	--	--	--	--	--	--	--	--	--	--	--	--	--	--	--	--	--	--	--
miR-1-z	13128.8	27828.4	54391.5	2.05065	5.55e-06	1.08382	0.00165715	0.966823	0.00159229	c135732_g1	-1	39.24	21.6767	20.7833	c135732_g1	675	--	--	--	--	--	--	--	--	--	--	--	--	--	--	--	--	--	--	--	--	--	--	--	--	--	--	--	--
miR-1-z	13128.8	27828.4	54391.5	2.05065	5.55e-06	1.08382	0.00165715	0.966823	0.00159229	c136057_g1	-1	14.0767	4.55333	3.06	c136057_g1	1689	--	--	--	--	--	--	--	--	--	--	--	--	--	--	--	--	--	--	--	--	--	--	--	--	--	--	--	--
miR-1-z	13128.8	27828.4	54391.5	2.05065	5.55e-06	1.08382	0.00165715	0.966823	0.00159229	c136260_g1	-1	4.91667	3.70333	2.56	c136260_g1	734	--	--	--	--	--	--	--	--	--	--	--	--	--	--	--	--	--	--	--	--	--	--	--	--	--	--	--	--
miR-1-z	13128.8	27828.4	54391.5	2.05065	5.55e-06	1.08382	0.00165715	0.966823	0.00159229	c136443_g1	-1	1.14667	1.13333	0.766667	c136443_g1	2725	--	--	--	--	--	--	--	--	--	--	--	--	--	--	--	--	--	--	PF03366	YEATS family	GO:0006355	regulation of transcription, DNA-templated	--	--	GO:0005634	nucleus	--	--
miR-1-z	13128.8	27828.4	54391.5	2.05065	5.55e-06	1.08382	0.00165715	0.966823	0.00159229	c136838_g1	-1	2.92667	2.21	1.89333	c136838_g1	2640	--	--	--	--	--	--	--	--	--	--	--	--	--	--	--	--	--	--	--	--	--	--	--	--	--	--	--	--
miR-1-z	13128.8	27828.4	54391.5	2.05065	5.55e-06	1.08382	0.00165715	0.966823	0.00159229	c137095_g1	-1	2.48333	1.3	0.873333	c137095_g1	897	--	--	--	--	--	--	--	--	--	--	--	--	--	--	--	--	--	--	--	--	--	--	--	--	--	--	--	--
miR-1-z	13128.8	27828.4	54391.5	2.05065	5.55e-06	1.08382	0.00165715	0.966823	0.00159229	c137366_g1	-1	40.51	12.8167	9.15333	c137366_g1	6581	524913356	XP_005111509.1	4163	0	PREDICTED: multidrug resistance protein 1A-like [Aplysia californica]	345842455	NM_001243989.1	87	6.71e-35	Cricetulus griseus ATP-binding cassette, sub-family B (MDR/TAP), member 1B (Abcb1b), mRNA >gi|191166|gb|M60041.1|CRUPGPII C.griseus P-glycoprotein (isoform class II) mRNA, complete cds	K05659	ABCB4	ATP-binding cassette, subfamily B (MDR/TAP), member 4	http://www.genome.jp/dbget-bin/www_bget?ko:K05659	P08183	3372	0	Multidrug resistance protein 1 OS=Homo sapiens GN=ABCB1 PE=1 SV=3	PF03193//PF01437//PF01695//PF00664//PF00931//PF04999//PF00424//PF00485//PF06414//PF00158//PF00006//PF00004//PF00503//PF07728//PF00005//PF08988//PF01078	Protein of unknown function, DUF258//Plexin repeat//IstB-like ATP binding protein//ABC transporter transmembrane region//NB-ARC domain//Cell division protein FtsL//REV protein (anti-repression trans-activator protein)//Phosphoribulokinase / Uridine kinase family//Zeta toxin//Sigma-54 interaction domain//ATP synthase alpha/beta family, nucleotide-binding domain//ATPase family associated with vario…	GO:0007165//GO:0015994//GO:0015995//GO:0008152//GO:0055085//GO:0006355//GO:0007186//GO:0009405//GO:0006810//GO:0007049//GO:0051301//GO:0015979	signal transduction//chlorophyll metabolic process//chlorophyll biosynthetic process//metabolic process//transmembrane transport//regulation of transcription, DNA-templated//G-protein coupled receptor signaling pathway//pathogenesis//transport//cell cycle//cell division//photosynthesis	GO:0005525//GO:0043531//GO:0003700//GO:0016301//GO:0019001//GO:0042626//GO:0016851//GO:0008134//GO:0004871//GO:0016887//GO:0005524//GO:0031683//GO:0003924	GTP binding//ADP binding//sequence-specific DNA binding transcription factor activity//kinase activity//guanyl nucleotide binding//ATPase activity, coupled to transmembrane movement of substances//magnesium chelatase activity//transcription factor binding//signal transducer activity//ATPase activity//ATP binding//G-protein beta/gamma-subunit complex binding//GTPase activity	GO:0010007//GO:0042025//GO:0016021//GO:0005667//GO:0016020	magnesium chelatase complex//host cell nucleus//integral component of membrane//transcription factor complex//membrane	KOG0055	Multidrug/pheromone exporter, ABC superfamily
miR-1-z	13128.8	27828.4	54391.5	2.05065	5.55e-06	1.08382	0.00165715	0.966823	0.00159229	c137462_g1	-1	94.82	36.4433	19.3833	c137462_g1	850	--	--	--	--	--	--	--	--	--	--	--	--	--	--	--	--	--	--	--	--	--	--	--	--	--	--	--	--
miR-1-z	13128.8	27828.4	54391.5	2.05065	5.55e-06	1.08382	0.00165715	0.966823	0.00159229	c137674_g1	-1	5.11333	2.88667	1.12333	c137674_g1	1779	443692075	ELT93756.1	250	1.32e-19	hypothetical protein CAPTEDRAFT_227363 [Capitella teleta]	--	--	--	--	--	--	--	--	--	Q19673	146	2.23e-08	Putative tyrosinase-like protein tyr-3 OS=Caenorhabditis elegans GN=tyr-3 PE=3 SV=5	--	--	--	--	--	--	--	--	--	--
miR-1-z	13128.8	27828.4	54391.5	2.05065	5.55e-06	1.08382	0.00165715	0.966823	0.00159229	c138626_g1	-1	11.3233	3.58667	2.78333	c138626_g1	1429	--	--	--	--	--	--	--	--	--	--	--	--	--	--	--	--	--	--	--	--	--	--	--	--	--	--	--	--
miR-1-z	13128.8	27828.4	54391.5	2.05065	5.55e-06	1.08382	0.00165715	0.966823	0.00159229	c139501_g1	-1	74.5767	72.96	69.9933	c139501_g1	2058	665790830	XP_008561118.1	200	3.15e-13	PREDICTED: protein lin-12-like [Microplitis demolitor]	--	--	--	--	--	--	--	--	--	--	--	--	--	--	--	--	--	--	--	--	--	--	--
miR-1-z	13128.8	27828.4	54391.5	2.05065	5.55e-06	1.08382	0.00165715	0.966823	0.00159229	c139684_g1	-1	4.78667	0.963333	0	c139684_g1	499	--	--	--	--	--	--	--	--	--	--	--	--	--	--	--	--	--	--	--	--	--	--	--	--	--	--	--	--
miR-1-z	13128.8	27828.4	54391.5	2.05065	5.55e-06	1.08382	0.00165715	0.966823	0.00159229	c140180_g1	-1	4.00333	2.06	1.65	c140180_g1	670	--	--	--	--	--	--	--	--	--	--	--	--	--	--	--	--	--	--	--	--	--	--	--	--	--	--	--	--
miR-1-z	13128.8	27828.4	54391.5	2.05065	5.55e-06	1.08382	0.00165715	0.966823	0.00159229	c140657_g1	-1	371.61	223.51	170.097	c140657_g1	1849	126697356	ABO26635.1	898	2.71e-114	thioredoxin peroxidase 2 [Haliotis discus discus]	356984018	JN413198.1	271	9.66e-138	Reishia clavigera clone GS14 thioredoxin peroxidase 2 mRNA, partial cds	K03386	E1.11.1.15, PRDX, ahpC	peroxiredoxin (alkyl hydroperoxide reductase subunit C)	http://www.genome.jp/dbget-bin/www_bget?ko:K03386	P35704	791	8.67e-100	Peroxiredoxin-2 OS=Rattus norvegicus GN=Prdx2 PE=1 SV=3	PF10417//PF08534//PF00578	C-terminal domain of 1-Cys peroxiredoxin//Redoxin//AhpC/TSA family	GO:0006804//GO:0006979//GO:0055114	peroxidase reaction//response to oxidative stress//oxidation-reduction process	GO:0051920//GO:0016209//GO:0004601//GO:0016491	peroxiredoxin activity//antioxidant activity//peroxidase activity//oxidoreductase activity	--	--	KOG0852	Alkyl hydroperoxide reductase, thiol specific antioxidant and related enzymes
miR-1-z	13128.8	27828.4	54391.5	2.05065	5.55e-06	1.08382	0.00165715	0.966823	0.00159229	c140719_g1	-1	24.5433	15.2867	13.8433	c140719_g1	1204	524911295	XP_005110513.1	557	1.5e-65	PREDICTED: intraflagellar transport protein 43 homolog A-like [Aplysia californica]	--	--	--	--	--	--	--	--	--	B5XBI1	376	7.77e-41	Intraflagellar transport protein 43 homolog A OS=Salmo salar GN=ift43a PE=2 SV=1	PF11857//PF00839	Domain of unknown function (DUF3377)//Cysteine rich repeat	--	--	GO:0004222	metalloendopeptidase activity	GO:0016020	membrane	--	--
miR-1-z	13128.8	27828.4	54391.5	2.05065	5.55e-06	1.08382	0.00165715	0.966823	0.00159229	c140740_g1	-1	4.90333	1.78333	0.283333	c140740_g1	1258	676457232	XP_009054582.1	509	1.16e-59	hypothetical protein LOTGIDRAFT_189091 [Lottia gigantea] >gi|556106191|gb|ESO94843.1| hypothetical protein LOTGIDRAFT_189091 [Lottia gigantea]	--	--	--	--	--	K05759	PFN	profilin	http://www.genome.jp/dbget-bin/www_bget?ko:K05759	Q2NKT1	243	4.48e-23	Profilin-4 OS=Bos taurus GN=PFN4 PE=2 SV=1	PF00235	Profilin	GO:0030036	actin cytoskeleton organization	GO:0003779	actin binding	--	--	KOG1755	Profilin
miR-1-z	13128.8	27828.4	54391.5	2.05065	5.55e-06	1.08382	0.00165715	0.966823	0.00159229	c140820_g1	-1	67.84	67.1133	66.17	c140820_g1	2426	524878269	XP_005095823.1	490	1.97e-53	PREDICTED: NEDD4 family-interacting protein 1-like isoform X2 [Aplysia californica]	--	--	--	--	--	--	--	--	--	Q6GLN5	294	4.45e-28	NEDD4 family-interacting protein 1 OS=Xenopus laevis GN=ndfip1 PE=2 SV=1	--	--	--	--	--	--	--	--	--	--
miR-1-z	13128.8	27828.4	54391.5	2.05065	5.55e-06	1.08382	0.00165715	0.966823	0.00159229	c140863_g1	-1	7.60333	3.96333	2.65333	c140863_g1	3900	676473349	XP_009059789.1	1514	0	hypothetical protein LOTGIDRAFT_234280 [Lottia gigantea] >gi|556100774|gb|ESO89426.1| hypothetical protein LOTGIDRAFT_234280 [Lottia gigantea]	--	--	--	--	--	--	--	--	--	Q14AT5	571	3.94e-59	Anoctamin-7 OS=Mus musculus GN=Ano7 PE=2 SV=2	PF08703	PLC-beta C terminal	GO:0016042//GO:0009395//GO:0046339	lipid catabolic process//phospholipid catabolic process//diacylglycerol metabolic process	GO:0004435//GO:0005509	phosphatidylinositol phospholipase C activity//calcium ion binding	--	--	KOG2514	Uncharacterized conserved protein
miR-1-z	13128.8	27828.4	54391.5	2.05065	5.55e-06	1.08382	0.00165715	0.966823	0.00159229	c141434_g1	-1	2.05333	1.10667	0.873333	c141434_g1	1701	405978303	EKC42704.1	1311	1.31e-171	hypothetical protein CGI_10016814 [Crassostrea gigas]	--	--	--	--	--	--	--	--	--	Q0VF22	722	3.22e-84	Coiled-coil domain-containing protein 138 OS=Mus musculus GN=Ccdc138 PE=2 SV=1	PF00170//PF06905//PF04632//PF02183//PF04977	bZIP transcription factor//Fas apoptotic inhibitory molecule (FAIM1)//Fusaric acid resistance protein family//Homeobox associated leucine zipper//Septum formation initiator	GO:0043066//GO:0006355//GO:0007049//GO:0006810	negative regulation of apoptotic process//regulation of transcription, DNA-templated//cell cycle//transport	GO:0043565//GO:0003700//GO:0003677	sequence-specific DNA binding//sequence-specific DNA binding transcription factor activity//DNA binding	GO:0005634//GO:0005886//GO:0005667	nucleus//plasma membrane//transcription factor complex	--	--
miR-1-z	13128.8	27828.4	54391.5	2.05065	5.55e-06	1.08382	0.00165715	0.966823	0.00159229	c142269_g1	-1	2.42667	1.71	1.33667	c142269_g1	2347	--	--	--	--	--	--	--	--	--	--	--	--	--	--	--	--	--	--	--	--	--	--	--	--	--	--	--	--
miR-1-z	13128.8	27828.4	54391.5	2.05065	5.55e-06	1.08382	0.00165715	0.966823	0.00159229	c142312_g1	-1	11.2633	8.81	6.34	c142312_g1	1493	--	--	--	--	--	--	--	--	--	--	--	--	--	--	--	--	--	--	--	--	--	--	--	--	--	--	--	--
miR-1-z	13128.8	27828.4	54391.5	2.05065	5.55e-06	1.08382	0.00165715	0.966823	0.00159229	c142799_g1	-1	2.03667	0.763333	0.0666667	c142799_g1	2360	676452252	XP_009052972.1	1124	9.98e-138	hypothetical protein LOTGIDRAFT_174864 [Lottia gigantea] >gi|556107690|gb|ESO96342.1| hypothetical protein LOTGIDRAFT_174864 [Lottia gigantea]	--	--	--	--	--	--	--	--	--	Q8TE56	227	1.09e-17	A disintegrin and metalloproteinase with thrombospondin motifs 17 OS=Homo sapiens GN=ADAMTS17 PE=2 SV=2	PF01421//PF00413//PF07998	Reprolysin (M12B) family zinc metalloprotease//Matrixin//Peptidase family M54	GO:0006508	proteolysis	GO:0008270//GO:0004222	zinc ion binding//metalloendopeptidase activity	GO:0031012	extracellular matrix	KOG3538	Disintegrin metalloproteinases with thrombospondin repeats
miR-1-z	13128.8	27828.4	54391.5	2.05065	5.55e-06	1.08382	0.00165715	0.966823	0.00159229	c142806_g4	-1	9.64	7.82333	5.45333	c142806_g4	1110	--	--	--	--	--	--	--	--	--	--	--	--	--	--	--	--	--	--	--	--	--	--	--	--	--	--	--	--
miR-1-z	13128.8	27828.4	54391.5	2.05065	5.55e-06	1.08382	0.00165715	0.966823	0.00159229	c142955_g1	-1	3.89333	1.42667	0.586667	c142955_g1	815	--	--	--	--	--	--	--	--	--	--	--	--	--	--	--	--	--	--	PF03468	XS domain	GO:0031047	gene silencing by RNA	--	--	--	--	--	--
miR-1-z	13128.8	27828.4	54391.5	2.05065	5.55e-06	1.08382	0.00165715	0.966823	0.00159229	c143249_g1	-1	8.41333	6.19333	3.48	c143249_g1	1154	325296801	NP_001191641.1	379	1.18e-40	glycoprotein hormone alpha subunit [Aplysia californica] >gi|223976165|gb|ACN32202.1| glycoprotein hormone alpha subunit [Aplysia californica] >gi|257796220|tpe|CAR94693.2| TPA: putative glycoprotein hormone-alpha2 precursor [Aplysia californica]	--	--	--	--	--	--	--	--	--	Q96T91	117	4.48e-06	Glycoprotein hormone alpha-2 OS=Homo sapiens GN=GPHA2 PE=1 SV=1	--	--	--	--	--	--	--	--	--	--
miR-1-z	13128.8	27828.4	54391.5	2.05065	5.55e-06	1.08382	0.00165715	0.966823	0.00159229	c143290_g2	-1	35.6733	7.21	2.15	c143290_g2	1334	676448649	XP_009051800.1	1359	1.21e-178	hypothetical protein LOTGIDRAFT_153071 [Lottia gigantea] >gi|556109309|gb|ESO97961.1| hypothetical protein LOTGIDRAFT_153071 [Lottia gigantea]	554544188	XM_005866626.1	74	2.25e-28	PREDICTED: Myotis brandtii solute carrier family 6 (neurotransmitter transporter, glycine), member 9 (SLC6A9), transcript variant X2, mRNA	K05038	SLC6A5S	solute carrier family 6 (neurotransmitter transporter, amino acid) member 5/7/9/14	http://www.genome.jp/dbget-bin/www_bget?ko:K05038	Q9Y345	870	2.55e-106	Sodium- and chloride-dependent glycine transporter 2 OS=Homo sapiens GN=SLC6A5 PE=1 SV=3	PF00209	Sodium:neurotransmitter symporter family	GO:0006812//GO:0006836	cation transport//neurotransmitter transport	GO:0005328	neurotransmitter:sodium symporter activity	GO:0016021	integral component of membrane	KOG3660	Sodium-neurotransmitter symporter
miR-1-z	13128.8	27828.4	54391.5	2.05065	5.55e-06	1.08382	0.00165715	0.966823	0.00159229	c143992_g1	-1	3.34667	2.81333	2.11	c143992_g1	1802	524869564	XP_005091574.1	409	3.25e-39	PREDICTED: tectonic-2-like [Aplysia californica]	--	--	--	--	--	--	--	--	--	Q2MV57	144	4.73e-08	Tectonic-2 OS=Mus musculus GN=Tctn2 PE=1 SV=2	--	--	--	--	--	--	--	--	--	--
miR-1-z	13128.8	27828.4	54391.5	2.05065	5.55e-06	1.08382	0.00165715	0.966823	0.00159229	c143994_g1	-1	3.32667	3.11667	2.23	c143994_g1	2442	--	--	--	--	--	--	--	--	--	--	--	--	--	--	--	--	--	--	--	--	--	--	--	--	--	--	--	--
miR-1-z	13128.8	27828.4	54391.5	2.05065	5.55e-06	1.08382	0.00165715	0.966823	0.00159229	c144198_g1	-1	4.5	3.25	2.9	c144198_g1	1049	--	--	--	--	--	--	--	--	--	--	--	--	--	--	--	--	--	--	--	--	--	--	--	--	--	--	--	--
miR-1-z	13128.8	27828.4	54391.5	2.05065	5.55e-06	1.08382	0.00165715	0.966823	0.00159229	c144264_g1	-1	13.0067	12.98	10.0067	c144264_g1	3028	--	--	--	--	--	--	--	--	--	--	--	--	--	--	--	--	--	--	--	--	--	--	--	--	--	--	--	--
miR-1-z	13128.8	27828.4	54391.5	2.05065	5.55e-06	1.08382	0.00165715	0.966823	0.00159229	c144292_g1	-1	25.0267	15.66	8.17	c144292_g1	5800	524868985	XP_005091290.1	1189	4.44e-145	PREDICTED: UDP-glucuronate 4-epimerase 1-like isoform X1 [Aplysia californica] >gi|524868987|ref|XP_005091291.1| PREDICTED: UDP-glucuronate 4-epimerase 1-like isoform X2 [Aplysia californica]	--	--	--	--	--	--	--	--	--	P29782	212	2.72e-16	dTDP-glucose 4,6-dehydratase OS=Streptomyces griseus GN=strE PE=1 SV=1	PF00106//PF03721//PF04321//PF01073//PF02719//PF01370	short chain dehydrogenase//UDP-glucose/GDP-mannose dehydrogenase family, NAD binding domain//RmlD substrate binding domain//3-beta hydroxysteroid dehydrogenase/isomerase family//Polysaccharide biosynthesis protein//NAD dependent epimerase/dehydratase family	GO:0055114//GO:0030639//GO:0008207//GO:0009058//GO:0009117//GO:0045226//GO:0006694//GO:0008152//GO:0008209//GO:0044237//GO:0019872//GO:0009225//GO:0008210	oxidation-reduction process//polyketide biosynthetic process//C21-steroid hormone metabolic process//biosynthetic process//nucleotide metabolic process//extracellular polysaccharide biosynthetic process//steroid biosynthetic process//metabolic process//androgen metabolic process//cellular metabolic process//streptomycin biosynthetic process//nucleotide-sugar metabolic process//estrogen metabolic …	GO:0051287//GO:0003824//GO:0016491//GO:0008831//GO:0050662//GO:0003854//GO:0016616	NAD binding//catalytic activity//oxidoreductase activity//dTDP-4-dehydrorhamnose reductase activity//coenzyme binding//3-beta-hydroxy-delta5-steroid dehydrogenase activity//oxidoreductase activity, acting on the CH-OH group of donors, NAD or NADP as acceptor	--	--	KOG1429	dTDP-glucose 4-6-dehydratase/UDP-glucuronic acid decarboxylase
miR-1-z	13128.8	27828.4	54391.5	2.05065	5.55e-06	1.08382	0.00165715	0.966823	0.00159229	c144301_g1	-1	17.03	1.93667	0.773333	c144301_g1	2021	524917669	XP_005113582.1	167	2.46e-10	PREDICTED: uncharacterized protein LOC101861870, partial [Aplysia californica]	--	--	--	--	--	--	--	--	--	--	--	--	--	PF05297//PF01499//PF00836	Herpesvirus latent membrane protein 1 (LMP1)//Herpesvirus UL25 family//Stathmin family	GO:0031110//GO:0019087//GO:0019072	regulation of microtubule polymerization or depolymerization//transformation of host cell by virus//viral genome packaging	--	--	GO:0016021//GO:0042025	integral component of membrane//host cell nucleus	--	--
miR-1-z	13128.8	27828.4	54391.5	2.05065	5.55e-06	1.08382	0.00165715	0.966823	0.00159229	c144588_g1	-1	4.99	1.47667	0.403333	c144588_g1	1210	--	--	--	--	--	--	--	--	--	--	--	--	--	--	--	--	--	--	PF01757//PF00093//PF00957	Acyltransferase family//von Willebrand factor type C domain//Synaptobrevin	GO:0016192	vesicle-mediated transport	GO:0005515//GO:0016747	protein binding//transferase activity, transferring acyl groups other than amino-acyl groups	GO:0016021	integral component of membrane	--	--
miR-1-z	13128.8	27828.4	54391.5	2.05065	5.55e-06	1.08382	0.00165715	0.966823	0.00159229	c144590_g1	-1	5.45	2.62	1.24	c144590_g1	973	--	--	--	--	--	--	--	--	--	--	--	--	--	--	--	--	--	--	--	--	--	--	--	--	--	--	--	--
miR-1-z	13128.8	27828.4	54391.5	2.05065	5.55e-06	1.08382	0.00165715	0.966823	0.00159229	c144663_g1	-1	6.55667	2.04667	0.926667	c144663_g1	1377	--	--	--	--	--	--	--	--	--	--	--	--	--	--	--	--	--	--	--	--	--	--	--	--	--	--	--	--
miR-1-z	13128.8	27828.4	54391.5	2.05065	5.55e-06	1.08382	0.00165715	0.966823	0.00159229	c144995_g3	-1	6.31	0.93	0	c144995_g3	415	--	--	--	--	--	--	--	--	--	--	--	--	--	--	--	--	--	--	--	--	--	--	--	--	--	--	--	--
miR-1-z	13128.8	27828.4	54391.5	2.05065	5.55e-06	1.08382	0.00165715	0.966823	0.00159229	c145143_g1	-1	2.43	1.38667	1.25	c145143_g1	2434	676494468	XP_009066573.1	1207	1.07e-151	hypothetical protein LOTGIDRAFT_155802 [Lottia gigantea] >gi|556094127|gb|ESO82780.1| hypothetical protein LOTGIDRAFT_155802 [Lottia gigantea]	--	--	--	--	--	K10275	FBXL9, LRRC29	F-box and leucine-rich repeat protein 9	http://www.genome.jp/dbget-bin/www_bget?ko:K10275	Q8WV35	191	1.48e-14	Leucine-rich repeat-containing protein 29 OS=Homo sapiens GN=LRRC29 PE=2 SV=1	PF00646//PF00560	F-box domain//Leucine Rich Repeat	--	--	GO:0005515	protein binding	--	--	KOG1947	Leucine rich repeat proteins, some proteins contain F-box
miR-1-z	13128.8	27828.4	54391.5	2.05065	5.55e-06	1.08382	0.00165715	0.966823	0.00159229	c145352_g3	-1	28.4933	23.32	16.4933	c145352_g3	2848	--	--	--	--	--	--	--	--	--	--	--	--	--	--	--	--	--	--	PF00001	7 transmembrane receptor (rhodopsin family)	GO:0007186	G-protein coupled receptor signaling pathway	GO:0004930	G-protein coupled receptor activity	GO:0016021	integral component of membrane	--	--
miR-1-z	13128.8	27828.4	54391.5	2.05065	5.55e-06	1.08382	0.00165715	0.966823	0.00159229	c145400_g1	-1	5.34333	3.01333	2.96	c145400_g1	1324	--	--	--	--	--	--	--	--	--	--	--	--	--	--	--	--	--	--	PF08064	UME (NUC010) domain	GO:0016310//GO:0009069	phosphorylation//serine family amino acid metabolic process	GO:0004674	protein serine/threonine kinase activity	--	--	--	--
miR-1-z	13128.8	27828.4	54391.5	2.05065	5.55e-06	1.08382	0.00165715	0.966823	0.00159229	c145433_g1	-1	5.40667	4.62	3.72667	c145433_g1	3538	676457164	XP_009054560.1	2688	0	hypothetical protein LOTGIDRAFT_232262 [Lottia gigantea] >gi|556106168|gb|ESO94820.1| hypothetical protein LOTGIDRAFT_232262 [Lottia gigantea]	543382477	XM_005534372.1	43	1.04e-10	PREDICTED: Pseudopodoces humilis mannosidase, alpha, class 2B, member 1 (MAN2B1), mRNA	K12311	MAN2B1, LAMAN	lysosomal alpha-mannosidase	http://www.genome.jp/dbget-bin/www_bget?ko:K12311	O00754	1907	0	Lysosomal alpha-mannosidase OS=Homo sapiens GN=MAN2B1 PE=1 SV=3	PF01234//PF07748//PF01074//PF09261	NNMT/PNMT/TEMT family//Glycosyl hydrolases family 38 C-terminal domain//Glycosyl hydrolases family 38 N-terminal domain//Alpha mannosidase, middle domain	GO:0005975//GO:0006013	carbohydrate metabolic process//mannose metabolic process	GO:0008168//GO:0004553//GO:0015923//GO:0004559//GO:0008270	methyltransferase activity//hydrolase activity, hydrolyzing O-glycosyl compounds//mannosidase activity//alpha-mannosidase activity//zinc ion binding	--	--	KOG1959	Glycosyl hydrolase, family 38 - alpha-mannosidase
miR-1-z	13128.8	27828.4	54391.5	2.05065	5.55e-06	1.08382	0.00165715	0.966823	0.00159229	c145440_g2	-1	7.84333	1.25	0	c145440_g2	928	405952901	EKC20656.1	456	1.43e-52	Myosin catalytic light chain LC-1, mantle muscle [Crassostrea gigas]	--	--	--	--	--	K02183	CALM	calmodulin	http://www.genome.jp/dbget-bin/www_bget?ko:K02183	P07290	403	2.97e-46	Myosin, essential light chain, adductor muscle OS=Mizuhopecten yessoensis PE=1 SV=1	PF00036//PF13499//PF13405	EF hand//EF-hand domain pair//EF-hand domain	--	--	GO:0005509	calcium ion binding	--	--	KOG0030	Myosin essential light chain, EF-Hand protein superfamily
miR-1-z	13128.8	27828.4	54391.5	2.05065	5.55e-06	1.08382	0.00165715	0.966823	0.00159229	c145514_g1	-1	6.44667	5.78667	3.13667	c145514_g1	1456	--	--	--	--	--	--	--	--	--	--	--	--	--	--	--	--	--	--	--	--	--	--	--	--	--	--	--	--
miR-1-z	13128.8	27828.4	54391.5	2.05065	5.55e-06	1.08382	0.00165715	0.966823	0.00159229	c145515_g2	-1	12.3933	3.99333	3.49	c145515_g2	1563	--	--	--	--	--	--	--	--	--	--	--	--	--	--	--	--	--	--	PF00811	Ependymin	GO:0007160	cell-matrix adhesion	GO:0005509	calcium ion binding	GO:0005576	extracellular region	--	--
miR-1-z	13128.8	27828.4	54391.5	2.05065	5.55e-06	1.08382	0.00165715	0.966823	0.00159229	c146271_g1	-1	3.73667	2.44333	1.78333	c146271_g1	1044	--	--	--	--	--	--	--	--	--	--	--	--	--	--	--	--	--	--	--	--	--	--	--	--	--	--	--	--
miR-1-z	13128.8	27828.4	54391.5	2.05065	5.55e-06	1.08382	0.00165715	0.966823	0.00159229	c146572_g2	-1	72.6333	55.4233	44.2533	c146572_g2	1737	--	--	--	--	--	--	--	--	--	--	--	--	--	--	--	--	--	--	PF00757	Furin-like cysteine rich region	GO:0006468//GO:0007169	protein phosphorylation//transmembrane receptor protein tyrosine kinase signaling pathway	GO:0005524//GO:0004714	ATP binding//transmembrane receptor protein tyrosine kinase activity	GO:0016020	membrane	--	--
miR-1-z	13128.8	27828.4	54391.5	2.05065	5.55e-06	1.08382	0.00165715	0.966823	0.00159229	c146613_g2	-1	10.0067	5.68667	4.34333	c146613_g2	6408	524884191	XP_005098718.1	3007	0	PREDICTED: polycystin-2-like isoform X1 [Aplysia californica] >gi|524884193|ref|XP_005098719.1| PREDICTED: polycystin-2-like isoform X2 [Aplysia californica] >gi|524884195|ref|XP_005098720.1| PREDICTED: polycystin-2-like isoform X3 [Aplysia californica] >gi|524884197|ref|XP_005098721.1| PREDICTED: polycystin-2-like isoform X4 [Aplysia californica]	524884198	XM_005098665.1	751	0	PREDICTED: Aplysia californica polycystin-2-like (LOC101850803), transcript variant X5, mRNA	K04986	PKD2	polycystin 2	http://www.genome.jp/dbget-bin/www_bget?ko:K04986	Q4GZT3	1899	0	Polycystin-2 OS=Bos taurus GN=PKD2 PE=2 SV=1	PF08138//PF00520//PF10591//PF06422//PF03114//PF13499//PF13405//PF09515//PF00036//PF02046//PF13202	Sex peptide (SP) family//Ion transport protein//Secreted protein acidic and rich in cysteine Ca binding region//CDR ABC transporter//BAR domain//EF-hand domain pair//EF-hand domain//Thiamine transporter protein (Thia_YuaJ)//EF hand//Cytochrome c oxidase subunit VIa//EF hand	GO:0006811//GO:0015992//GO:0006810//GO:0046008//GO:0015888//GO:0007165//GO:0006123//GO:0055085	ion transport//proton transport//transport//regulation of female receptivity, post-mating//thiamine transport//signal transduction//mitochondrial electron transport, cytochrome c to oxygen//transmembrane transport	GO:0005515//GO:0042626//GO:0005524//GO:0005216//GO:0004129//GO:0015234//GO:0005179//GO:0005509	protein binding//ATPase activity, coupled to transmembrane movement of substances//ATP binding//ion channel activity//cytochrome-c oxidase activity//thiamine transmembrane transporter activity//hormone activity//calcium ion binding	GO:0045277//GO:0005737//GO:0016021//GO:0016020//GO:0005886//GO:0005576//GO:0005751//GO:0005743//GO:0005578	respiratory chain complex IV//cytoplasm//integral component of membrane//membrane//plasma membrane//extracellular region//mitochondrial respiratory chain complex IV//mitochondrial inner membrane//proteinaceous extracellular matrix	KOG3599	Ca2+-modulated nonselective cation channel polycystin
miR-1-z	13128.8	27828.4	54391.5	2.05065	5.55e-06	1.08382	0.00165715	0.966823	0.00159229	c146667_g1	-1	3.55	2.33	2	c146667_g1	942	--	--	--	--	--	--	--	--	--	--	--	--	--	--	--	--	--	--	PF00160	Cyclophilin type peptidyl-prolyl cis-trans isomerase/CLD	GO:0006457	protein folding	GO:0003755	peptidyl-prolyl cis-trans isomerase activity	--	--	--	--
miR-1-z	13128.8	27828.4	54391.5	2.05065	5.55e-06	1.08382	0.00165715	0.966823	0.00159229	c14674_g1	-1	5.22	2.08	1.73333	c14674_g1	1478	676473349	XP_009059789.1	470	1.78e-47	hypothetical protein LOTGIDRAFT_234280 [Lottia gigantea] >gi|556100774|gb|ESO89426.1| hypothetical protein LOTGIDRAFT_234280 [Lottia gigantea]	--	--	--	--	--	--	--	--	--	--	--	--	--	--	--	--	--	--	--	--	--	--	--
miR-1-z	13128.8	27828.4	54391.5	2.05065	5.55e-06	1.08382	0.00165715	0.966823	0.00159229	c147184_g1	-1	127.683	57.31	46.7633	c147184_g1	1764	--	--	--	--	--	--	--	--	--	--	--	--	--	--	--	--	--	--	--	--	--	--	--	--	--	--	--	--
miR-1-z	13128.8	27828.4	54391.5	2.05065	5.55e-06	1.08382	0.00165715	0.966823	0.00159229	c147362_g1	-1	47.7967	6.32	0.15	c147362_g1	860	--	--	--	--	--	--	--	--	--	--	--	--	--	--	--	--	--	--	--	--	--	--	--	--	--	--	--	--
miR-1-z	13128.8	27828.4	54391.5	2.05065	5.55e-06	1.08382	0.00165715	0.966823	0.00159229	c147442_g1	-1	2.61667	1.93667	1.69667	c147442_g1	3277	524880080	XP_005096708.1	2283	0	PREDICTED: tubulin polyglutamylase TTLL5-like isoform X2 [Aplysia californica]	505847543	XM_004617180.1	34	9.65e-06	PREDICTED: Sorex araneus tubulin tyrosine ligase-like family, member 4 (TTLL4), mRNA	K16602	TTLL5, TTLL10	tubulin polyglutamylase TTLL5	http://www.genome.jp/dbget-bin/www_bget?ko:K16602	Q6EEF3	1657	0	Tubulin polyglutamylase TTLL5 OS=Chlorocebus aethiops GN=TTLL5 PE=2 SV=2	PF02655//PF02955//PF03133	ATP-grasp domain//Prokaryotic glutathione synthetase, ATP-grasp domain//Tubulin-tyrosine ligase family	GO:0006750//GO:0006464	glutathione biosynthetic process//cellular protein modification process	GO:0005524//GO:0004363//GO:0046872	ATP binding//glutathione synthase activity//metal ion binding	--	--	KOG2157	Predicted tubulin-tyrosine ligase
miR-1-z	13128.8	27828.4	54391.5	2.05065	5.55e-06	1.08382	0.00165715	0.966823	0.00159229	c147515_g1	-1	105.36	23.35	13.18	c147515_g1	1595	676484878	XP_009063485.1	1119	4.27e-147	hypothetical protein LOTGIDRAFT_195649 [Lottia gigantea] >gi|556097099|gb|ESO85751.1| hypothetical protein LOTGIDRAFT_195649 [Lottia gigantea]	--	--	--	--	--	K12739	PPIL6	peptidyl-prolyl cis-trans isomerase-like 6	http://www.genome.jp/dbget-bin/www_bget?ko:K12739	Q8IXY8	756	6.77e-94	Peptidyl-prolyl cis-trans isomerase-like 6 OS=Homo sapiens GN=PPIL6 PE=2 SV=1	PF00160	Cyclophilin type peptidyl-prolyl cis-trans isomerase/CLD	GO:0006457	protein folding	GO:0003755	peptidyl-prolyl cis-trans isomerase activity	--	--	KOG0546	HSP90 co-chaperone CPR7/Cyclophilin
miR-1-z	13128.8	27828.4	54391.5	2.05065	5.55e-06	1.08382	0.00165715	0.966823	0.00159229	c147573_g2	-1	5.28333	4.71667	3.86333	c147573_g2	1831	524907824	XP_005109024.1	669	1.24e-77	PREDICTED: E3 ubiquitin-protein ligase TRIM33-like [Aplysia californica]	--	--	--	--	--	K08883	TRIM33, TIF1G	tripartite motif-containing protein 33	http://www.genome.jp/dbget-bin/www_bget?ko:K08883	Q99PP7	418	1.86e-41	E3 ubiquitin-protein ligase TRIM33 OS=Mus musculus GN=Trim33 PE=1 SV=2	PF00628//PF00130//PF00439	PHD-finger//Phorbol esters/diacylglycerol binding domain (C1 domain)//Bromodomain	GO:0035556	intracellular signal transduction	GO:0005515	protein binding	--	--	KOG1245	Chromatin remodeling complex WSTF-ISWI, large subunit (contains heterochromatin localization, PHD and BROMO domains)
miR-1-z	13128.8	27828.4	54391.5	2.05065	5.55e-06	1.08382	0.00165715	0.966823	0.00159229	c147873_g1	-1	19.3433	6.46	0	c147873_g1	1073	--	--	--	--	--	--	--	--	--	--	--	--	--	--	--	--	--	--	--	--	--	--	--	--	--	--	--	--
miR-1-z	13128.8	27828.4	54391.5	2.05065	5.55e-06	1.08382	0.00165715	0.966823	0.00159229	c148004_g1	-1	2.95	2.59	2.02	c148004_g1	1207	--	--	--	--	--	--	--	--	--	--	--	--	--	--	--	--	--	--	PF12143	Protein of unknown function (DUF_B2219)	GO:0006118//GO:0055114//GO:0006570	electron transport//oxidation-reduction process//tyrosine metabolic process	GO:0004097	catechol oxidase activity	--	--	--	--
miR-1-z	13128.8	27828.4	54391.5	2.05065	5.55e-06	1.08382	0.00165715	0.966823	0.00159229	c148075_g1	-1	2.49667	0.616667	0.02	c148075_g1	1740	--	--	--	--	--	--	--	--	--	--	--	--	--	--	--	--	--	--	--	--	--	--	--	--	--	--	--	--
miR-1-z	13128.8	27828.4	54391.5	2.05065	5.55e-06	1.08382	0.00165715	0.966823	0.00159229	c148255_g1	-1	2.99333	2.06	1.50333	c148255_g1	1441	--	--	--	--	--	--	--	--	--	--	--	--	--	--	--	--	--	--	--	--	--	--	--	--	--	--	--	--
miR-1-z	13128.8	27828.4	54391.5	2.05065	5.55e-06	1.08382	0.00165715	0.966823	0.00159229	c148408_g1	-1	16.3867	2.56333	0.593333	c148408_g1	1202	--	--	--	--	--	--	--	--	--	--	--	--	--	--	--	--	--	--	PF04573	Signal peptidase subunit	GO:0006465	signal peptide processing	GO:0008233	peptidase activity	GO:0005787//GO:0016021	signal peptidase complex//integral component of membrane	--	--
miR-1-z	13128.8	27828.4	54391.5	2.05065	5.55e-06	1.08382	0.00165715	0.966823	0.00159229	c148498_g1	-1	2.72	0.63	0.323333	c148498_g1	1473	--	--	--	--	--	--	--	--	--	--	--	--	--	--	--	--	--	--	--	--	--	--	--	--	--	--	--	--
miR-1-z	13128.8	27828.4	54391.5	2.05065	5.55e-06	1.08382	0.00165715	0.966823	0.00159229	c148736_g1	-1	2.09667	0.39	0	c148736_g1	2031	--	--	--	--	--	--	--	--	--	--	--	--	--	--	--	--	--	--	PF06457	Ectatomin	GO:0006811//GO:0009405	ion transport//pathogenesis	GO:0005216	ion channel activity	GO:0005576	extracellular region	--	--
miR-1-z	13128.8	27828.4	54391.5	2.05065	5.55e-06	1.08382	0.00165715	0.966823	0.00159229	c148818_g1	-1	1.29333	1.16	0.46	c148818_g1	2234	524874969	XP_005094216.1	281	1.18e-22	PREDICTED: uncharacterized protein LOC101862103 isoform X1 [Aplysia californica] >gi|524874971|ref|XP_005094217.1| PREDICTED: uncharacterized protein LOC101862103 isoform X2 [Aplysia californica] >gi|524874973|ref|XP_005094218.1| PREDICTED: uncharacterized protein LOC101862103 isoform X3 [Aplysia californica] >gi|524874975|ref|XP_005094219.1| PREDICTED: uncharacterized protein LOC101862103 isofor…	--	--	--	--	--	--	--	--	--	--	--	--	--	--	--	--	--	--	--	--	--	--	--
miR-1-z	13128.8	27828.4	54391.5	2.05065	5.55e-06	1.08382	0.00165715	0.966823	0.00159229	c149180_g1	-1	5.80667	3.81	2.98333	c149180_g1	1400	--	--	--	--	--	--	--	--	--	--	--	--	--	--	--	--	--	--	--	--	--	--	--	--	--	--	--	--
miR-1-z	13128.8	27828.4	54391.5	2.05065	5.55e-06	1.08382	0.00165715	0.966823	0.00159229	c149391_g1	-1	3.38	1.05667	0.53	c149391_g1	2500	--	--	--	--	--	--	--	--	--	--	--	--	--	--	--	--	--	--	--	--	--	--	--	--	--	--	--	--
miR-1-z	13128.8	27828.4	54391.5	2.05065	5.55e-06	1.08382	0.00165715	0.966823	0.00159229	c149479_g1	-1	13.4967	10.5567	4.98333	c149479_g1	7448	676457868	XP_009054790.1	4979	0	hypothetical protein LOTGIDRAFT_215487 [Lottia gigantea] >gi|556105854|gb|ESO94506.1| hypothetical protein LOTGIDRAFT_215487 [Lottia gigantea]	524896214	XM_005104528.1	124	2.05e-55	PREDICTED: Aplysia californica glycogen debranching enzyme-like (LOC101864242), transcript variant X2, mRNA	K01196	AGL	glycogen debranching enzyme	http://www.genome.jp/dbget-bin/www_bget?ko:K01196	P35573	3884	0	Glycogen debranching enzyme OS=Homo sapiens GN=AGL PE=1 SV=3	PF06202//PF00128	Amylo-alpha-1,6-glucosidase//Alpha amylase, catalytic domain	GO:0005982//GO:0005985//GO:0005980//GO:0005975	starch metabolic process//sucrose metabolic process//glycogen catabolic process//carbohydrate metabolic process	GO:0004135//GO:0003824//GO:0043169//GO:0004134	amylo-alpha-1,6-glucosidase activity//catalytic activity//cation binding//4-alpha-glucanotransferase activity	--	--	--	--
miR-1-z	13128.8	27828.4	54391.5	2.05065	5.55e-06	1.08382	0.00165715	0.966823	0.00159229	c149490_g1	-1	3.12333	1.47	0.913333	c149490_g1	1255	--	--	--	--	--	--	--	--	--	--	--	--	--	--	--	--	--	--	--	--	--	--	--	--	--	--	--	--
miR-1-z	13128.8	27828.4	54391.5	2.05065	5.55e-06	1.08382	0.00165715	0.966823	0.00159229	c149530_g5	-1	3.19667	2.17333	1.18333	c149530_g5	856	--	--	--	--	--	--	--	--	--	--	--	--	--	--	--	--	--	--	--	--	--	--	--	--	--	--	--	--
miR-1-z	13128.8	27828.4	54391.5	2.05065	5.55e-06	1.08382	0.00165715	0.966823	0.00159229	c149889_g1	-1	817.44	102.147	0.62	c149889_g1	298	--	--	--	--	--	--	--	--	--	--	--	--	--	--	--	--	--	--	--	--	--	--	--	--	--	--	--	--
miR-1-z	13128.8	27828.4	54391.5	2.05065	5.55e-06	1.08382	0.00165715	0.966823	0.00159229	c149893_g3	-1	43.8867	16.43	14.9733	c149893_g3	1310	676463198	XP_009056519.1	759	5.37e-95	hypothetical protein LOTGIDRAFT_120207 [Lottia gigantea] >gi|556104181|gb|ESO92833.1| hypothetical protein LOTGIDRAFT_120207 [Lottia gigantea]	--	--	--	--	--	--	--	--	--	Q810N6	448	1.88e-50	Ankyrin repeat domain-containing protein 45 OS=Mus musculus GN=Ankrd45 PE=2 SV=1	PF13606//PF00023	Ankyrin repeat//Ankyrin repeat	--	--	GO:0005515	protein binding	--	--	KOG0100	Molecular chaperones GRP78/BiP/KAR2, HSP70 superfamily
miR-1-z	13128.8	27828.4	54391.5	2.05065	5.55e-06	1.08382	0.00165715	0.966823	0.00159229	c149980_g1	-1	13.05	12.1367	4.83667	c149980_g1	2529	--	--	--	--	--	--	--	--	--	--	--	--	--	--	--	--	--	--	PF03711	Orn/Lys/Arg decarboxylase, C-terminal domain	--	--	GO:0003824	catalytic activity	--	--	--	--
miR-1-z	13128.8	27828.4	54391.5	2.05065	5.55e-06	1.08382	0.00165715	0.966823	0.00159229	c150011_g3	-1	11.8967	6.29667	1.37	c150011_g3	1961	--	--	--	--	--	--	--	--	--	--	--	--	--	--	--	--	--	--	--	--	--	--	--	--	--	--	--	--
miR-1-z	13128.8	27828.4	54391.5	2.05065	5.55e-06	1.08382	0.00165715	0.966823	0.00159229	c150040_g1	-1	21.6233	12.63	10.5367	c150040_g1	3026	405959220	EKC25277.1	1501	0	Cyclin-dependent kinase-like 1 [Crassostrea gigas]	260831399	XM_002610601.1	248	9.72e-125	Branchiostoma floridae hypothetical protein, mRNA	K08824	CDKL	cyclin-dependent kinase-like	http://www.genome.jp/dbget-bin/www_bget?ko:K08824	Q8CEQ0	1317	2.22e-171	Cyclin-dependent kinase-like 1 OS=Mus musculus GN=Cdkl1 PE=2 SV=1	PF00069//PF07714	Protein kinase domain//Protein tyrosine kinase	GO:0006468	protein phosphorylation	GO:0004672//GO:0005524	protein kinase activity//ATP binding	--	--	KOG0593	Predicted protein kinase KKIAMRE
miR-1-z	13128.8	27828.4	54391.5	2.05065	5.55e-06	1.08382	0.00165715	0.966823	0.00159229	c150182_g1	-1	21.5933	9.07667	1.49667	c150182_g1	1063	524876757	XP_005095089.1	318	2.3e-31	PREDICTED: Williams-Beuren syndrome chromosomal region 27 protein-like [Aplysia californica]	--	--	--	--	--	--	--	--	--	Q8N6F8	187	9.23e-15	Williams-Beuren syndrome chromosomal region 27 protein OS=Homo sapiens GN=WBSCR27 PE=2 SV=2	PF05175//PF08241//PF03141//PF01209	Methyltransferase small domain//Methyltransferase domain//Putative S-adenosyl-L-methionine-dependent methyltransferase//ubiE/COQ5 methyltransferase family	GO:0008152	metabolic process	GO:0008168	methyltransferase activity	--	--	--	--
miR-1-z	13128.8	27828.4	54391.5	2.05065	5.55e-06	1.08382	0.00165715	0.966823	0.00159229	c150230_g3	-1	581.3	94.3633	19.3533	c150230_g3	3142	676487567	XP_009064337.1	2222	0	hypothetical protein LOTGIDRAFT_131220 [Lottia gigantea] >gi|556096297|gb|ESO84949.1| hypothetical protein LOTGIDRAFT_131220 [Lottia gigantea]	--	--	--	--	--	--	--	--	--	Q6X6Z7	1314	2.31e-168	Tektin-3 OS=Mus musculus GN=Tekt3 PE=2 SV=1	PF02185//PF04513//PF03148	Hr1 repeat//Baculovirus polyhedron envelope protein, PEP, C terminus//Tektin family	GO:0007165//GO:0000226	signal transduction//microtubule cytoskeleton organization	GO:0005198	structural molecule activity	GO:0005874//GO:0019031//GO:0019028	microtubule//viral envelope//viral capsid	KOG2685	Cystoskeletal protein Tektin
miR-1-z	13128.8	27828.4	54391.5	2.05065	5.55e-06	1.08382	0.00165715	0.966823	0.00159229	c150441_g1	-1	5.16	1.66667	1.36667	c150441_g1	2398	524869917	XP_005091746.1	236	1.24e-17	PREDICTED: uncharacterized protein LOC101857227 [Aplysia californica]	--	--	--	--	--	--	--	--	--	--	--	--	--	--	--	--	--	--	--	--	--	--	--
miR-1-z	13128.8	27828.4	54391.5	2.05065	5.55e-06	1.08382	0.00165715	0.966823	0.00159229	c150457_g1	-1	6.83333	2.42	1.57	c150457_g1	3345	405977573	EKC42016.1	2738	0	Tubulin polyglutamylase TTLL7 [Crassostrea gigas]	327276760	XM_003223088.1	36	7.61e-07	PREDICTED: Anolis carolinensis tubulin tyrosine ligase-like family, member 7 (ttll7), mRNA	K16583	TTLL7	tubulin polyglutamylase TTLL7	http://www.genome.jp/dbget-bin/www_bget?ko:K16583	Q6ZT98	1525	0	Tubulin polyglutamylase TTLL7 OS=Homo sapiens GN=TTLL7 PE=2 SV=2	PF02655//PF03133	ATP-grasp domain//Tubulin-tyrosine ligase family	GO:0006464	cellular protein modification process	GO:0005524//GO:0046872	ATP binding//metal ion binding	--	--	KOG2158	Tubulin-tyrosine ligase-related protein
miR-1-z	13128.8	27828.4	54391.5	2.05065	5.55e-06	1.08382	0.00165715	0.966823	0.00159229	c150457_g2	-1	5.18	2.17667	1.74667	c150457_g2	2222	--	--	--	--	--	--	--	--	--	--	--	--	--	--	--	--	--	--	--	--	--	--	--	--	--	--	--	--
miR-1-z	13128.8	27828.4	54391.5	2.05065	5.55e-06	1.08382	0.00165715	0.966823	0.00159229	c150479_g1	-1	12.7067	11.0967	7.67	c150479_g1	3391	--	--	--	--	--	--	--	--	--	--	--	--	--	--	--	--	--	--	PF01263	Aldose 1-epimerase	GO:0005975	carbohydrate metabolic process	GO:0016853	isomerase activity	--	--	--	--
miR-1-z	13128.8	27828.4	54391.5	2.05065	5.55e-06	1.08382	0.00165715	0.966823	0.00159229	c150633_g2	-1	83.4567	27.5033	0.0266667	c150633_g2	1187	524909144	XP_005109623.1	254	3.19e-23	PREDICTED: placenta-specific gene 8 protein-like, partial [Aplysia californica]	--	--	--	--	--	--	--	--	--	Q6DK93	226	4.95e-21	Cornifelin homolog OS=Xenopus tropicalis GN=cnfn PE=3 SV=1	--	--	--	--	--	--	--	--	--	--
miR-1-z	13128.8	27828.4	54391.5	2.05065	5.55e-06	1.08382	0.00165715	0.966823	0.00159229	c150807_g1	-1	12.8067	9.22	7.93	c150807_g1	2137	524890072	XP_005101585.1	860	1.51e-106	PREDICTED: enkurin domain-containing protein 1-like isoform X1 [Aplysia californica] >gi|524890074|ref|XP_005101586.1| PREDICTED: enkurin domain-containing protein 1-like isoform X2 [Aplysia californica]	--	--	--	--	--	--	--	--	--	Q9H0I2	485	7.29e-53	Enkurin domain-containing protein 1 OS=Homo sapiens GN=ENKD1 PE=2 SV=1	PF09177	Syntaxin 6, N-terminal	GO:0048193	Golgi vesicle transport	--	--	GO:0016020	membrane	--	--
miR-1-z	13128.8	27828.4	54391.5	2.05065	5.55e-06	1.08382	0.00165715	0.966823	0.00159229	c150844_g1	-1	4.92	4.74333	3.57667	c150844_g1	2758	524893350	XP_005103191.1	515	7.98e-53	PREDICTED: RNA exonuclease 4-like [Aplysia californica]	--	--	--	--	--	K18327	REXO4, REX4	RNA exonuclease 4	http://www.genome.jp/dbget-bin/www_bget?ko:K18327	B2GUW6	382	1.73e-38	Apoptosis-enhancing nuclease OS=Rattus norvegicus GN=Aen PE=2 SV=1	PF10192//PF01498	Rhodopsin-like GPCR transmembrane domain//Transposase	GO:0007186//GO:0019236//GO:0015074//GO:0006313	G-protein coupled receptor signaling pathway//response to pheromone//DNA integration//transposition, DNA-mediated	GO:0003677//GO:0004803	DNA binding//transposase activity	--	--	KOG2249	3'-5' exonuclease
miR-1-z	13128.8	27828.4	54391.5	2.05065	5.55e-06	1.08382	0.00165715	0.966823	0.00159229	c150851_g1	-1	5.50667	1.25333	0.78	c150851_g1	2882	524909771	XP_005109783.1	1450	0	PREDICTED: oxidative stress-induced growth inhibitor 2-like isoform X1 [Aplysia californica] >gi|524909773|ref|XP_005109784.1| PREDICTED: oxidative stress-induced growth inhibitor 2-like isoform X2 [Aplysia californica] >gi|524909775|ref|XP_005109785.1| PREDICTED: oxidative stress-induced growth inhibitor 2-like isoform X3 [Aplysia californica] >gi|524909777|ref|XP_005109786.1| PREDICTED: oxidati…	--	--	--	--	--	--	--	--	--	Q9UJX0	932	3.67e-112	Oxidative stress-induced growth inhibitor 1 OS=Homo sapiens GN=OSGIN1 PE=2 SV=3	PF07992//PF11047	Pyridine nucleotide-disulphide oxidoreductase//Salmonella outer protein D	GO:0009405//GO:0055114	pathogenesis//oxidation-reduction process	GO:0016491	oxidoreductase activity	GO:0033644	host cell membrane	--	--
miR-1-z	13128.8	27828.4	54391.5	2.05065	5.55e-06	1.08382	0.00165715	0.966823	0.00159229	c150947_g3	-1	12.4133	12.0467	8.21667	c150947_g3	2930	466000222	EMP41187.1	949	3.97e-114	Serine/threonine-protein kinase RIO2 [Chelonia mydas]	--	--	--	--	--	K07179	RIOK2	RIO kinase 2	http://www.genome.jp/dbget-bin/www_bget?ko:K07179	Q9BVS4	927	2.22e-111	Serine/threonine-protein kinase RIO2 OS=Homo sapiens GN=RIOK2 PE=1 SV=2	PF00069//PF01163//PF00895//PF06293//PF09202	Protein kinase domain//RIO1 family//ATP synthase protein 8//Lipopolysaccharide kinase (Kdo/WaaP) family//Rio2, N-terminal	GO:0006468//GO:0015986//GO:0009103//GO:0016310//GO:0015992//GO:0009069	protein phosphorylation//ATP synthesis coupled proton transport//lipopolysaccharide biosynthetic process//phosphorylation//proton transport//serine family amino acid metabolic process	GO:0003824//GO:0004672//GO:0016773//GO:0015078//GO:0005524//GO:0004674	catalytic activity//protein kinase activity//phosphotransferase activity, alcohol group as acceptor//hydrogen ion transmembrane transporter activity//ATP binding//protein serine/threonine kinase activity	GO:0016020//GO:0000276	membrane//mitochondrial proton-transporting ATP synthase complex, coupling factor F(o)	KOG2268	Serine/threonine protein kinase
miR-1-z	13128.8	27828.4	54391.5	2.05065	5.55e-06	1.08382	0.00165715	0.966823	0.00159229	c151010_g2	-1	2.09	1.22333	1.03333	c151010_g2	1987	--	--	--	--	--	--	--	--	--	--	--	--	--	--	--	--	--	--	--	--	--	--	--	--	--	--	--	--
miR-1-z	13128.8	27828.4	54391.5	2.05065	5.55e-06	1.08382	0.00165715	0.966823	0.00159229	c151143_g1	-1	19.8633	8.61333	6.66667	c151143_g1	1820	405976024	EKC40548.1	763	1.86e-94	Putative GTP-binding protein RAY-like protein [Crassostrea gigas]	--	--	--	--	--	K07934	IFT27, RAYL, RABL4	intraflagellar transport protein 27 homolog	http://www.genome.jp/dbget-bin/www_bget?ko:K07934	Q0VCN3	539	4.65e-63	Intraflagellar transport protein 27 homolog OS=Bos taurus GN=IFT27 PE=2 SV=1	PF03029//PF01926//PF08477//PF03193//PF00158//PF00025//PF00071//PF00009	Conserved hypothetical ATP binding protein//50S ribosome-binding GTPase//Miro-like protein//Protein of unknown function, DUF258//Sigma-54 interaction domain//ADP-ribosylation factor family//Ras family//Elongation factor Tu GTP binding domain	GO:0007264//GO:0006355	small GTPase mediated signal transduction//regulation of transcription, DNA-templated	GO:0003924//GO:0005524//GO:0000166//GO:0005525//GO:0008134	GTPase activity//ATP binding//nucleotide binding//GTP binding//transcription factor binding	GO:0005667//GO:0005622	transcription factor complex//intracellular	KOG0079	GTP-binding protein H-ray, small G protein superfamily
miR-1-z	13128.8	27828.4	54391.5	2.05065	5.55e-06	1.08382	0.00165715	0.966823	0.00159229	c151496_g1	-1	3.32	2.99667	2.73	c151496_g1	3184	524884073	XP_005098660.1	1628	0	PREDICTED: calcyphosin-2-like [Aplysia californica]	--	--	--	--	--	--	--	--	--	Q8BUG5	713	1.29e-80	Calcyphosin-2 OS=Mus musculus GN=Caps2 PE=2 SV=2	PF13499//PF13405//PF00036//PF02236	EF-hand domain pair//EF-hand domain//EF hand//Viral DNA-binding protein, all alpha domain	GO:0006351//GO:0006260	transcription, DNA-templated//DNA replication	GO:0003677//GO:0005509	DNA binding//calcium ion binding	GO:0042025	host cell nucleus	--	--
miR-1-z	13128.8	27828.4	54391.5	2.05065	5.55e-06	1.08382	0.00165715	0.966823	0.00159229	c151782_g1	-1	4.35667	4.35333	2.80333	c151782_g1	2058	676436306	XP_009047839.1	1385	0	hypothetical protein LOTGIDRAFT_186016 [Lottia gigantea] >gi|556112553|gb|ESP01205.1| hypothetical protein LOTGIDRAFT_186016 [Lottia gigantea]	541963310	XM_005436903.1	184	2.49e-89	PREDICTED: Falco cherrug galactose-1-phosphate uridylyltransferase (GALT), mRNA	K00965	galT, GALT	UDPglucose--hexose-1-phosphate uridylyltransferase	http://www.genome.jp/dbget-bin/www_bget?ko:K00965	Q03249	1259	2.99e-166	Galactose-1-phosphate uridylyltransferase OS=Mus musculus GN=Galt PE=2 SV=3	PF01087//PF02744	Galactose-1-phosphate uridyl transferase, N-terminal domain//Galactose-1-phosphate uridyl transferase, C-terminal domain	GO:0006012//GO:0009117	galactose metabolic process//nucleotide metabolic process	GO:0008108	UDP-glucose:hexose-1-phosphate uridylyltransferase activity	--	--	KOG2958	Galactose-1-phosphate uridylyltransferase
miR-1-z	13128.8	27828.4	54391.5	2.05065	5.55e-06	1.08382	0.00165715	0.966823	0.00159229	c151919_g2	-1	2.51333	0.833333	0.336667	c151919_g2	417	--	--	--	--	--	--	--	--	--	--	--	--	--	--	--	--	--	--	--	--	--	--	--	--	--	--	--	--
miR-1-z	13128.8	27828.4	54391.5	2.05065	5.55e-06	1.08382	0.00165715	0.966823	0.00159229	c151980_g1	-1	382.893	263.99	102.673	c151980_g1	2844	524885605	XP_005099408.1	1132	6.09e-143	PREDICTED: arginine kinase-like isoform X3 [Aplysia californica]	301341835	GU936709.1	231	2.57e-115	Conus novaehollandiae arginine kinase mRNA, complete cds	K00934	E2.7.3.3	arginine kinase	http://www.genome.jp/dbget-bin/www_bget?ko:K00934	P51544	1082	5.35e-137	Arginine kinase OS=Haliotis madaka PE=2 SV=1	PF06816//PF02807//PF00217	NOTCH protein//ATP:guanido phosphotransferase, N-terminal domain//ATP:guanido phosphotransferase, C-terminal catalytic domain	GO:0030154	cell differentiation	GO:0016772//GO:0016301	transferase activity, transferring phosphorus-containing groups//kinase activity	GO:0016021	integral component of membrane	KOG3581	Creatine kinases
miR-1-z	13128.8	27828.4	54391.5	2.05065	5.55e-06	1.08382	0.00165715	0.966823	0.00159229	c151986_g1	-1	19.6433	18.1	17.7267	c151986_g1	5261	405955773	EKC22747.1	961	5.07e-114	Tribbles-like protein 2 [Crassostrea gigas]	488523929	XR_188005.1	166	6.5e-79	PREDICTED: Dasypus novemcinctus tribbles homolog 2 (Drosophila) (TRIB2), transcript variant 2, misc_RNA	K08814	TRIB	tribbles	http://www.genome.jp/dbget-bin/www_bget?ko:K08814	Q92519	811	7.09e-95	Tribbles homolog 2 OS=Homo sapiens GN=TRIB2 PE=2 SV=1	PF03832//PF07714//PF00069//PF02590	WSK motif//Protein tyrosine kinase//Protein kinase domain//Predicted SPOUT methyltransferase	GO:0006605//GO:0006468//GO:0007165//GO:0006364	protein targeting//protein phosphorylation//signal transduction//rRNA processing	GO:0004672//GO:0008168//GO:0005524	protein kinase activity//methyltransferase activity//ATP binding	GO:0005737	cytoplasm	KOG0583	Serine/threonine protein kinase
miR-1-z	13128.8	27828.4	54391.5	2.05065	5.55e-06	1.08382	0.00165715	0.966823	0.00159229	c152010_g1	-1	35.0033	9.81333	9.13667	c152010_g1	3360	676430791	XP_009046042.1	1607	0	hypothetical protein LOTGIDRAFT_237772 [Lottia gigantea] >gi|556114591|gb|ESP03243.1| hypothetical protein LOTGIDRAFT_237772 [Lottia gigantea]	--	--	--	--	--	K08857	NEK	NIMA (never in mitosis gene a)-related kinase	http://www.genome.jp/dbget-bin/www_bget?ko:K08857	Q80YS9	373	1.75e-35	Probable inactive protein kinase-like protein SgK071 homolog OS=Mus musculus GN=Sgk071 PE=2 SV=3	PF00514//PF06732//PF06293//PF07714//PF00069//PF00335//PF01163	Armadillo/beta-catenin-like repeat//Pescadillo N-terminus//Lipopolysaccharide kinase (Kdo/WaaP) family//Protein tyrosine kinase//Protein kinase domain//Tetraspanin family//RIO1 family	GO:0009103//GO:0042254//GO:0006468	lipopolysaccharide biosynthetic process//ribosome biogenesis//protein phosphorylation	GO:0005524//GO:0005515//GO:0003824//GO:0004672//GO:0016773	ATP binding//protein binding//catalytic activity//protein kinase activity//phosphotransferase activity, alcohol group as acceptor	GO:0005730//GO:0016020//GO:0016021	nucleolus//membrane//integral component of membrane	KOG0589	Serine/threonine protein kinase
miR-1-z	13128.8	27828.4	54391.5	2.05065	5.55e-06	1.08382	0.00165715	0.966823	0.00159229	c152092_g1	-1	5.93333	5.44	5.39	c152092_g1	2738	--	--	--	--	--	--	--	--	--	--	--	--	--	--	--	--	--	--	PF00290	Tryptophan synthase alpha chain	GO:0006571//GO:0006568//GO:0009094//GO:0000162	tyrosine biosynthetic process//tryptophan metabolic process//L-phenylalanine biosynthetic process//tryptophan biosynthetic process	GO:0004834	tryptophan synthase activity	--	--	--	--
miR-1-z	13128.8	27828.4	54391.5	2.05065	5.55e-06	1.08382	0.00165715	0.966823	0.00159229	c152181_g3	-1	8.1	7.75333	7.02667	c152181_g3	2833	--	--	--	--	--	--	--	--	--	--	--	--	--	--	--	--	--	--	--	--	--	--	--	--	--	--	--	--
miR-1-z	13128.8	27828.4	54391.5	2.05065	5.55e-06	1.08382	0.00165715	0.966823	0.00159229	c152271_g1	-1	17.4767	11.5333	6.6	c152271_g1	5240	524877064	XP_005095239.1	3275	0	PREDICTED: protein transport protein Sec31A-like [Aplysia californica]	505784353	XM_004604319.1	113	1.88e-49	PREDICTED: Sorex araneus ATP-binding cassette, sub-family C (CFTR/MRP), member 1 (ABCC1), mRNA	K14005	SEC31	protein transport protein SEC31	http://www.genome.jp/dbget-bin/www_bget?ko:K14005	Q5R4F4	2098	0	Protein transport protein Sec31A OS=Pongo abelii GN=SEC31A PE=2 SV=1	PF00664//PF03311//PF00005//PF00400//PF01926	ABC transporter transmembrane region//Cornichon protein//ABC transporter//WD domain, G-beta repeat//50S ribosome-binding GTPase	GO:0006810//GO:0055085//GO:0035556	transport//transmembrane transport//intracellular signal transduction	GO:0005515//GO:0005525//GO:0016887//GO:0042626//GO:0005524	protein binding//GTP binding//ATPase activity//ATPase activity, coupled to transmembrane movement of substances//ATP binding	GO:0016021//GO:0016020	integral component of membrane//membrane	KOG0307	Vesicle coat complex COPII, subunit SEC31
miR-1-z	13128.8	27828.4	54391.5	2.05065	5.55e-06	1.08382	0.00165715	0.966823	0.00159229	c152328_g1	-1	11.0633	9.43667	4.87667	c152328_g1	2106	524886658	XP_005099922.1	1375	0	PREDICTED: uncharacterized protein LOC101856578 [Aplysia californica]	--	--	--	--	--	K05884	comC	L-2-hydroxycarboxylate dehydrogenase (NAD+)	http://www.genome.jp/dbget-bin/www_bget?ko:K05884	Q9V0D5	564	1.04e-63	Malate dehydrogenase OS=Pyrococcus abyssi (strain GE5 / Orsay) GN=mdh PE=3 SV=1	PF00645//PF02615	Poly(ADP-ribose) polymerase and DNA-Ligase Zn-finger region//Malate/L-lactate dehydrogenase	GO:0055114//GO:0008152	oxidation-reduction process//metabolic process	GO:0008270//GO:0016491//GO:0003677	zinc ion binding//oxidoreductase activity//DNA binding	--	--	--	--
miR-1-z	13128.8	27828.4	54391.5	2.05065	5.55e-06	1.08382	0.00165715	0.966823	0.00159229	c152333_g1	-1	6.73333	2.29333	2.05667	c152333_g1	1787	--	--	--	--	--	--	--	--	--	--	--	--	--	--	--	--	--	--	--	--	--	--	--	--	--	--	--	--
miR-1-z	13128.8	27828.4	54391.5	2.05065	5.55e-06	1.08382	0.00165715	0.966823	0.00159229	c152334_g1	-1	69.06	10.1467	3.46333	c152334_g1	4033	524864907	XP_005089287.1	2894	0	PREDICTED: IQ and AAA domain-containing protein 1-like [Aplysia californica]	507981965	XM_004694379.1	54	9.07e-17	PREDICTED: Condylura cristata putative IQ and AAA domain-containing protein 1-like (LOC101618322), mRNA	--	--	--	--	A6H690	1561	0	IQ and AAA domain-containing protein 1-like OS=Mus musculus GN=Iqca1p1 PE=2 SV=3	PF00004//PF00612	ATPase family associated with various cellular activities (AAA)//IQ calmodulin-binding motif	--	--	GO:0005515//GO:0005524	protein binding//ATP binding	--	--	KOG0740	AAA+-type ATPase
miR-1-z	13128.8	27828.4	54391.5	2.05065	5.55e-06	1.08382	0.00165715	0.966823	0.00159229	c152409_g1	-1	42.9033	6.18	1.66667	c152409_g1	2497	405972252	EKC37031.1	392	1.05e-39	hypothetical protein CGI_10026018 [Crassostrea gigas]	--	--	--	--	--	--	--	--	--	--	--	--	--	--	--	--	--	--	--	--	--	--	--
miR-1-z	13128.8	27828.4	54391.5	2.05065	5.55e-06	1.08382	0.00165715	0.966823	0.00159229	c152425_g1	-1	4.56	2.48	1.59667	c152425_g1	3500	405953312	EKC20999.1	463	4.46e-46	Substrate-specific endoprotease Tex31 [Crassostrea gigas]	--	--	--	--	--	--	--	--	--	A1BQQ5	399	8.07e-41	Cysteine-rich venom protein Mr30 OS=Conus marmoreus PE=1 SV=1	--	--	--	--	--	--	--	--	KOG3017	Defense-related protein containing SCP domain
miR-1-z	13128.8	27828.4	54391.5	2.05065	5.55e-06	1.08382	0.00165715	0.966823	0.00159229	c152456_g3	-1	1.68333	0.48	0.26	c152456_g3	8112	--	--	--	--	--	--	--	--	--	--	--	--	--	--	--	--	--	--	--	--	--	--	--	--	--	--	--	--
miR-1-z	13128.8	27828.4	54391.5	2.05065	5.55e-06	1.08382	0.00165715	0.966823	0.00159229	c153056_g5	-1	5.25	2.36667	1.41	c153056_g5	4189	--	--	--	--	--	--	--	--	--	--	--	--	--	--	--	--	--	--	PF04592//PF04988	Selenoprotein P, N terminal region//A-kinase anchoring protein 95 (AKAP95)	--	--	GO:0008430//GO:0003677	selenium binding//DNA binding	GO:0005634	nucleus	--	--
miR-1-z	13128.8	27828.4	54391.5	2.05065	5.55e-06	1.08382	0.00165715	0.966823	0.00159229	c153076_g2	-1	25.47	9.4	8.73667	c153076_g2	3536	524899426	XP_005106145.1	2748	0	PREDICTED: intraflagellar transport protein 81 homolog [Aplysia californica]	545543783	XM_005636215.1	47	6.18e-13	PREDICTED: Canis lupus familiaris intraflagellar transport 81 homolog (Chlamydomonas) (IFT81), transcript variant X9, mRNA	--	--	--	--	P83829	1867	0	Intraflagellar transport protein 81 homolog OS=Rattus norvegicus GN=Ift81 PE=2 SV=1	PF08038//PF11837	TOM7 family//Domain of unknown function (DUF3357)	GO:0005982//GO:0006012//GO:0030150//GO:0005985	starch metabolic process//galactose metabolic process//protein import into mitochondrial matrix//sucrose metabolic process	GO:0004564//GO:0004575	beta-fructofuranosidase activity//sucrose alpha-glucosidase activity	GO:0005742//GO:0017177	mitochondrial outer membrane translocase complex//glucosidase II complex	--	--
miR-1-z	13128.8	27828.4	54391.5	2.05065	5.55e-06	1.08382	0.00165715	0.966823	0.00159229	c153246_g1	-1	6.14333	2.59333	1.48667	c153246_g1	3609	676472966	XP_009059662.1	465	2.37e-44	hypothetical protein LOTGIDRAFT_234219 [Lottia gigantea] >gi|556100952|gb|ESO89604.1| hypothetical protein LOTGIDRAFT_234219 [Lottia gigantea]	--	--	--	--	--	--	--	--	--	Q6AY22	216	1.17e-16	Spermatogenesis-associated protein 1 OS=Rattus norvegicus GN=Spata1 PE=2 SV=1	--	--	--	--	--	--	--	--	--	--
miR-1-z	13128.8	27828.4	54391.5	2.05065	5.55e-06	1.08382	0.00165715	0.966823	0.00159229	c153444_g1	-1	8.6	8.45333	5.44333	c153444_g1	1122	--	--	--	--	--	--	--	--	--	--	--	--	--	--	--	--	--	--	--	--	--	--	--	--	--	--	--	--
miR-1-z	13128.8	27828.4	54391.5	2.05065	5.55e-06	1.08382	0.00165715	0.966823	0.00159229	c153623_g1	-1	53.45	6.67333	0.133333	c153623_g1	2816	405968675	EKC33724.1	961	6.05e-113	EF-hand domain-containing protein D1 [Crassostrea gigas]	--	--	--	--	--	--	--	--	--	--	--	--	--	--	--	--	--	--	--	--	--	--	--
miR-1-z	13128.8	27828.4	54391.5	2.05065	5.55e-06	1.08382	0.00165715	0.966823	0.00159229	c153689_g1	-1	17.18	4.98	3.03	c153689_g1	5949	524864528	XP_005089099.1	2774	0	PREDICTED: HEAT repeat-containing protein 4-like isoform X2 [Aplysia californica]	--	--	--	--	--	--	--	--	--	Q86WZ0	874	6.03e-96	HEAT repeat-containing protein 4 OS=Homo sapiens GN=HEATR4 PE=2 SV=2	PF02931//PF02985	Neurotransmitter-gated ion-channel ligand binding domain//HEAT repeat	GO:0006811//GO:0006810	ion transport//transport	GO:0005230//GO:0005515	extracellular ligand-gated ion channel activity//protein binding	GO:0016020	membrane	--	--
miR-1-z	13128.8	27828.4	54391.5	2.05065	5.55e-06	1.08382	0.00165715	0.966823	0.00159229	c153695_g1	-1	17.8	7.05	4.92333	c153695_g1	4648	524883491	XP_005098373.1	401	3.49e-41	PREDICTED: adenylate kinase isoenzyme 5-like [Aplysia californica]	--	--	--	--	--	K00939	E2.7.4.3, adk	adenylate kinase	http://www.genome.jp/dbget-bin/www_bget?ko:K00939	A4IFD0	161	1.08e-09	Adenylate kinase isoenzyme 5 OS=Bos taurus GN=Ak5 PE=2 SV=1	--	--	--	--	--	--	--	--	--	--
miR-1-z	13128.8	27828.4	54391.5	2.05065	5.55e-06	1.08382	0.00165715	0.966823	0.00159229	c153733_g1	-1	19.7667	5.57333	2.61	c153733_g1	1069	--	--	--	--	--	--	--	--	--	--	--	--	--	--	--	--	--	--	--	--	--	--	--	--	--	--	--	--
miR-1-z	13128.8	27828.4	54391.5	2.05065	5.55e-06	1.08382	0.00165715	0.966823	0.00159229	c153782_g4	-1	11.51	6.41	5.47333	c153782_g4	5838	524912021	XP_005110865.1	2179	0	PREDICTED: protein FAM179B-like [Aplysia californica]	524912018	XM_005110807.1	108	1.26e-46	PREDICTED: Aplysia californica protein FAM179B-like (LOC101860774), mRNA	--	--	--	--	Q6A070	1009	6.4e-110	Protein FAM179B OS=Mus musculus GN=Fam179b PE=3 SV=3	PF03938//PF03989//PF00790//PF02985	Outer membrane protein (OmpH-like)//DNA gyrase C-terminal domain, beta-propeller//VHS domain//HEAT repeat	GO:0006265//GO:0006886	DNA topological change//intracellular protein transport	GO:0003677//GO:0003916//GO:0005524//GO:0005515//GO:0051082	DNA binding//DNA topoisomerase activity//ATP binding//protein binding//unfolded protein binding	GO:0005694	chromosome	KOG2933	Uncharacterized conserved protein
miR-1-z	13128.8	27828.4	54391.5	2.05065	5.55e-06	1.08382	0.00165715	0.966823	0.00159229	c153837_g5	-1	13.9267	13.2033	13.1667	c153837_g5	3352	524864851	XP_005089259.1	1328	1.69e-170	PREDICTED: erlin-1-like isoform X1 [Aplysia californica] >gi|524864853|ref|XP_005089260.1| PREDICTED: erlin-1-like isoform X2 [Aplysia californica]	545874129	XM_005671782.1	228	1.41e-113	PREDICTED: Sus scrofa ER lipid raft associated 2 (ERLIN2), transcript variant X3, mRNA	--	--	--	--	Q5R7C5	1195	3.34e-152	Erlin-2 OS=Pongo abelii GN=ERLIN2 PE=2 SV=1	--	--	--	--	--	--	--	--	--	--
miR-1-z	13128.8	27828.4	54391.5	2.05065	5.55e-06	1.08382	0.00165715	0.966823	0.00159229	c154192_g1	-1	10.4033	3.46	2.89667	c154192_g1	2902	405971452	EKC36288.1	160	2.08e-09	hypothetical protein CGI_10010995 [Crassostrea gigas]	--	--	--	--	--	--	--	--	--	--	--	--	--	--	--	--	--	--	--	--	--	--	--
miR-1-z	13128.8	27828.4	54391.5	2.05065	5.55e-06	1.08382	0.00165715	0.966823	0.00159229	c154277_g2	-1	2.79333	1.92	1.75	c154277_g2	2417	--	--	--	--	--	--	--	--	--	--	--	--	--	--	--	--	--	--	--	--	--	--	--	--	--	--	--	--
miR-1-z	13128.8	27828.4	54391.5	2.05065	5.55e-06	1.08382	0.00165715	0.966823	0.00159229	c154284_g1	-1	3.51333	2.80333	2.00333	c154284_g1	3166	524899651	XP_005106254.1	863	8.6e-100	PREDICTED: coiled-coil domain-containing protein 61-like isoform X1 [Aplysia californica] >gi|524899653|ref|XP_005106255.1| PREDICTED: coiled-coil domain-containing protein 61-like isoform X2 [Aplysia californica] >gi|524899655|ref|XP_005106256.1| PREDICTED: coiled-coil domain-containing protein 61-like isoform X3 [Aplysia californica] >gi|524899657|ref|XP_005106257.1| PREDICTED: coiled-coil doma…	--	--	--	--	--	K16755	CCDC61	coiled-coil domain-containing protein 61	http://www.genome.jp/dbget-bin/www_bget?ko:K16755	A0JPP8	594	4.53e-65	Coiled-coil domain-containing protein 61 OS=Rattus norvegicus GN=Ccdc61 PE=2 SV=1	PF03367//PF02183	ZPR1 zinc-finger domain//Homeobox associated leucine zipper	GO:0006355	regulation of transcription, DNA-templated	GO:0003677//GO:0008270	DNA binding//zinc ion binding	GO:0005634	nucleus	--	--
miR-1-z	13128.8	27828.4	54391.5	2.05065	5.55e-06	1.08382	0.00165715	0.966823	0.00159229	c154306_g1	-1	2.54667	1.91667	1.89667	c154306_g1	2587	--	--	--	--	--	--	--	--	--	--	--	--	--	--	--	--	--	--	--	--	--	--	--	--	--	--	--	--
miR-1-z	13128.8	27828.4	54391.5	2.05065	5.55e-06	1.08382	0.00165715	0.966823	0.00159229	c154330_g1	-1	20.8833	2.68333	0.353333	c154330_g1	2761	524912602	XP_005111146.1	500	7.88e-49	PREDICTED: inversin-like [Aplysia californica]	--	--	--	--	--	--	--	--	--	--	--	--	--	PF00612//PF06459	IQ calmodulin-binding motif//Ryanodine Receptor TM 4-6	GO:0006816//GO:0006874	calcium ion transport//cellular calcium ion homeostasis	GO:0005219//GO:0005515	ryanodine-sensitive calcium-release channel activity//protein binding	GO:0005622//GO:0016021	intracellular//integral component of membrane	--	--
miR-1-z	13128.8	27828.4	54391.5	2.05065	5.55e-06	1.08382	0.00165715	0.966823	0.00159229	c154554_g1	-1	3.47	2.55333	1.58333	c154554_g1	1900	676495895	XP_009067035.1	580	7.55e-66	hypothetical protein LOTGIDRAFT_170145 [Lottia gigantea] >gi|556093581|gb|ESO82234.1| hypothetical protein LOTGIDRAFT_170145 [Lottia gigantea]	--	--	--	--	--	K09866	AQP4	aquaporin-4	http://www.genome.jp/dbget-bin/www_bget?ko:K09866	P55088	542	1.56e-61	Aquaporin-4 OS=Mus musculus GN=Aqp4 PE=2 SV=2	PF00230//PF00573	Major intrinsic protein//Ribosomal protein L4/L1 family	GO:0006810//GO:0006412//GO:0042254	transport//translation//ribosome biogenesis	GO:0005215//GO:0003735	transporter activity//structural constituent of ribosome	GO:0005840//GO:0016020	ribosome//membrane	KOG0223	Aquaporin (major intrinsic protein family)
miR-1-z	13128.8	27828.4	54391.5	2.05065	5.55e-06	1.08382	0.00165715	0.966823	0.00159229	c154708_g1	-1	11.72	6.26667	4.41	c154708_g1	2844	524897292	XP_005105109.1	1615	0	PREDICTED: EF-hand calcium-binding domain-containing protein 7-like isoform X1 [Aplysia californica]	--	--	--	--	--	--	--	--	--	Q6DCF6	1121	4.2e-139	EF-hand calcium-binding domain-containing protein 7 OS=Xenopus laevis GN=efcab7 PE=2 SV=1	PF10591//PF13202//PF00036//PF13405//PF13499	Secreted protein acidic and rich in cysteine Ca binding region//EF hand//EF hand//EF-hand domain//EF-hand domain pair	GO:0007165	signal transduction	GO:0005509	calcium ion binding	GO:0005578	proteinaceous extracellular matrix	KOG0027	Calmodulin and related proteins (EF-Hand superfamily)
miR-1-z	13128.8	27828.4	54391.5	2.05065	5.55e-06	1.08382	0.00165715	0.966823	0.00159229	c154950_g2	-1	34.1033	32.8367	17.7533	c154950_g2	1500	--	--	--	--	--	--	--	--	--	--	--	--	--	--	--	--	--	--	PF05887	Procyclic acidic repetitive protein (PARP)	--	--	--	--	GO:0016020	membrane	--	--
miR-1-z	13128.8	27828.4	54391.5	2.05065	5.55e-06	1.08382	0.00165715	0.966823	0.00159229	c154964_g1	-1	130.06	32.04	14.55	c154964_g1	3088	405954096	EKC21625.1	1581	0	Tetratricopeptide repeat protein 25 [Crassostrea gigas]	--	--	--	--	--	--	--	--	--	Q7ZU45	1188	5.78e-150	Tetratricopeptide repeat protein 25 OS=Danio rerio GN=ttc25 PE=2 SV=1	PF13176//PF13181//PF00515//PF10579//PF15281	Tetratricopeptide repeat//Tetratricopeptide repeat//Tetratricopeptide repeat//Rapsyn N-terminal myristoylation and linker region//Consortin C-terminus	GO:0042998//GO:0007268	positive regulation of Golgi to plasma membrane protein transport//synaptic transmission	GO:0005515//GO:0008270//GO:0033130//GO:0071253	protein binding//zinc ion binding//acetylcholine receptor binding//connexin binding	GO:0005856//GO:0045211//GO:0005802//GO:0030054	cytoskeleton//postsynaptic membrane//trans-Golgi network//cell junction	KOG1130	Predicted G-alpha GTPase interaction protein, contains GoLoco domain
miR-1-z	13128.8	27828.4	54391.5	2.05065	5.55e-06	1.08382	0.00165715	0.966823	0.00159229	c155069_g1	-1	3.95667	2.11	0.556667	c155069_g1	2350	--	--	--	--	--	--	--	--	--	--	--	--	--	--	--	--	--	--	--	--	--	--	--	--	--	--	--	--
miR-1-z	13128.8	27828.4	54391.5	2.05065	5.55e-06	1.08382	0.00165715	0.966823	0.00159229	c155104_g1	-1	39.2433	13.56	6.55	c155104_g1	3100	524905825	XP_005108273.1	706	2.72e-81	PREDICTED: uncharacterized protein LOC101845427 [Aplysia californica]	--	--	--	--	--	--	--	--	--	--	--	--	--	--	--	--	--	--	--	--	--	--	--
miR-1-z	13128.8	27828.4	54391.5	2.05065	5.55e-06	1.08382	0.00165715	0.966823	0.00159229	c155160_g1	-1	8.49333	5.06	3.12667	c155160_g1	2999	405975253	EKC39834.1	443	5.18e-47	Uncharacterized protein CXorf65-like protein [Crassostrea gigas]	--	--	--	--	--	--	--	--	--	A6NEN9	127	1.23e-06	Uncharacterized protein CXorf65 OS=Homo sapiens GN=CXorf65 PE=4 SV=1	--	--	--	--	--	--	--	--	--	--
miR-1-z	13128.8	27828.4	54391.5	2.05065	5.55e-06	1.08382	0.00165715	0.966823	0.00159229	c155184_g1	-1	18.3133	15.8833	10.57	c155184_g1	3581	524915036	XP_005112326.1	1744	0	PREDICTED: uncharacterized protein LOC101853990 [Aplysia californica]	--	--	--	--	--	--	--	--	--	--	--	--	--	PF11648//PF00514//PF00240//PF06214//PF03224//PF03148	C-terminal domain of RIG-I//Armadillo/beta-catenin-like repeat//Ubiquitin family//Signaling lymphocytic activation molecule (SLAM) protein//V-ATPase subunit H//Tektin family	GO:0006119//GO:0000226//GO:0046649//GO:0015991//GO:0015992//GO:0007165	oxidative phosphorylation//microtubule cytoskeleton organization//lymphocyte activation//ATP hydrolysis coupled proton transport//proton transport//signal transduction	GO:0046961//GO:0016817//GO:0004872//GO:0005515	proton-transporting ATPase activity, rotational mechanism//hydrolase activity, acting on acid anhydrides//receptor activity//protein binding	GO:0005874//GO:0009986//GO:0016021//GO:0000221	microtubule//cell surface//integral component of membrane//vacuolar proton-transporting V-type ATPase, V1 domain	--	--
miR-1-z	13128.8	27828.4	54391.5	2.05065	5.55e-06	1.08382	0.00165715	0.966823	0.00159229	c155256_g1	-1	11.4933	4.24	3.52333	c155256_g1	5459	524913346	XP_005111504.1	1369	0	PREDICTED: integrin alpha-PS1-like [Aplysia californica]	--	--	--	--	--	--	--	--	--	Q63258	783	1.9e-101	Integrin alpha-7 OS=Rattus norvegicus GN=Itga7 PE=1 SV=2	PF04300//PF00517//PF08327	F-box associated region//Retroviral envelope protein//Activator of Hsp90 ATPase homolog 1-like protein	GO:0030163//GO:0006950	protein catabolic process//response to stress	GO:0005198	structural molecule activity	GO:0019031	viral envelope	KOG3637	Vitronectin receptor, alpha subunit
miR-1-z	13128.8	27828.4	54391.5	2.05065	5.55e-06	1.08382	0.00165715	0.966823	0.00159229	c155270_g3	-1	3.48	1.09333	0.853333	c155270_g3	1318	676448361	XP_009051707.1	656	8.34e-77	hypothetical protein LOTGIDRAFT_103786, partial [Lottia gigantea] >gi|556109215|gb|ESO97867.1| hypothetical protein LOTGIDRAFT_103786, partial [Lottia gigantea]	--	--	--	--	--	K10399	KIF12	kinesin family member 12	http://www.genome.jp/dbget-bin/www_bget?ko:K10399	Q9D2Z8	438	4.39e-46	Kinesin-like protein KIF12 OS=Mus musculus GN=Kif12 PE=2 SV=1	PF00225	Kinesin motor domain	GO:0007018//GO:0007017	microtubule-based movement//microtubule-based process	GO:0003777//GO:0005524//GO:0008017	microtubule motor activity//ATP binding//microtubule binding	GO:0005874//GO:0045298	microtubule//tubulin complex	KOG4280	Kinesin-like protein
miR-1-z	13128.8	27828.4	54391.5	2.05065	5.55e-06	1.08382	0.00165715	0.966823	0.00159229	c155334_g1	-1	8.18	5.28333	4.74	c155334_g1	2340	--	--	--	--	--	--	--	--	--	--	--	--	--	--	--	--	--	--	--	--	--	--	--	--	--	--	--	--
miR-1-z	13128.8	27828.4	54391.5	2.05065	5.55e-06	1.08382	0.00165715	0.966823	0.00159229	c155444_g1	-1	1.56667	0.95	0.246667	c155444_g1	3589	676487169	XP_009064207.1	773	2.66e-89	hypothetical protein LOTGIDRAFT_168084 [Lottia gigantea] >gi|556096411|gb|ESO85063.1| hypothetical protein LOTGIDRAFT_168084 [Lottia gigantea]	--	--	--	--	--	--	--	--	--	--	--	--	--	--	--	--	--	--	--	--	--	--	--
miR-1-z	13128.8	27828.4	54391.5	2.05065	5.55e-06	1.08382	0.00165715	0.966823	0.00159229	c155450_g1	-1	55.0967	16.54	8.66333	c155450_g1	5025	676473792	XP_009059933.1	1354	1.18e-164	hypothetical protein LOTGIDRAFT_62291, partial [Lottia gigantea] >gi|556100273|gb|ESO88925.1| hypothetical protein LOTGIDRAFT_62291, partial [Lottia gigantea]	--	--	--	--	--	--	--	--	--	Q5TCS8	740	1.37e-77	Adenylate kinase 9 OS=Homo sapiens GN=AK9 PE=1 SV=2	PF05454//PF01695//PF08477//PF03193//PF00910//PF00558//PF00004//PF05496//PF00005//PF07728//PF01926//PF03266	Dystroglycan (Dystrophin-associated glycoprotein 1)//IstB-like ATP binding protein//Miro-like protein//Protein of unknown function, DUF258//RNA helicase//Vpu protein//ATPase family associated with various cellular activities (AAA)//Holliday junction DNA helicase ruvB N-terminus//ABC transporter//AAA domain (dynein-related subfamily)//50S ribosome-binding GTPase//NTPase	GO:0006310//GO:0006281//GO:0019076//GO:0007264//GO:0007016//GO:0006812//GO:0032801	DNA recombination//DNA repair//viral release from host cell//small GTPase mediated signal transduction//cytoskeletal anchoring at plasma membrane//cation transport//receptor catabolic process	GO:0003724//GO:0005261//GO:0005525//GO:0009378//GO:0003723//GO:0005524//GO:0016887//GO:0098519//GO:0003924	RNA helicase activity//cation channel activity//GTP binding//four-way junction helicase activity//RNA binding//ATP binding//ATPase activity//nucleotide phosphatase activity, acting on free nucleotides//GTPase activity	GO:0005622//GO:0016010//GO:0005657//GO:0009379//GO:0033644	intracellular//dystrophin-associated glycoprotein complex//replication fork//Holliday junction helicase complex//host cell membrane	KOG3078	Adenylate kinase
miR-1-z	13128.8	27828.4	54391.5	2.05065	5.55e-06	1.08382	0.00165715	0.966823	0.00159229	c155575_g3	-1	1.79333	1.44333	0.556667	c155575_g3	1496	--	--	--	--	--	--	--	--	--	--	--	--	--	--	--	--	--	--	--	--	--	--	--	--	--	--	--	--
miR-1-z	13128.8	27828.4	54391.5	2.05065	5.55e-06	1.08382	0.00165715	0.966823	0.00159229	c155576_g2	-1	2.64333	1.93	0.91	c155576_g2	2427	--	--	--	--	--	--	--	--	--	--	--	--	--	--	--	--	--	--	--	--	--	--	--	--	--	--	--	--
miR-1-z	13128.8	27828.4	54391.5	2.05065	5.55e-06	1.08382	0.00165715	0.966823	0.00159229	c155578_g1	-1	9.72667	9.20333	3.28	c155578_g1	3154	--	--	--	--	--	--	--	--	--	--	--	--	--	--	--	--	--	--	PF05038	Cytochrome Cytochrome b558 alpha-subunit	--	--	GO:0020037	heme binding	--	--	--	--
miR-1-z	13128.8	27828.4	54391.5	2.05065	5.55e-06	1.08382	0.00165715	0.966823	0.00159229	c155597_g1	-1	25.5733	14.3967	9.99	c155597_g1	4680	676487525	XP_009064322.1	1554	0	hypothetical protein LOTGIDRAFT_235988 [Lottia gigantea] >gi|556096282|gb|ESO84934.1| hypothetical protein LOTGIDRAFT_235988 [Lottia gigantea]	--	--	--	--	--	--	--	--	--	--	--	--	--	PF01239//PF01085	Protein prenyltransferase alpha subunit repeat//Hedgehog amino-terminal signalling domain	GO:0007275//GO:0007267//GO:0018342	multicellular organismal development//cell-cell signaling//protein prenylation	GO:0008318	protein prenyltransferase activity	--	--	--	--
miR-1-z	13128.8	27828.4	54391.5	2.05065	5.55e-06	1.08382	0.00165715	0.966823	0.00159229	c155710_g1	-1	33.1233	7.01	0.236667	c155710_g1	1607	--	--	--	--	--	--	--	--	--	--	--	--	--	--	--	--	--	--	--	--	--	--	--	--	--	--	--	--
miR-1-z	13128.8	27828.4	54391.5	2.05065	5.55e-06	1.08382	0.00165715	0.966823	0.00159229	c155873_g1	-1	6.91667	2.82667	1.83667	c155873_g1	1613	--	--	--	--	--	--	--	--	--	--	--	--	--	--	--	--	--	--	--	--	--	--	--	--	--	--	--	--
miR-1-z	13128.8	27828.4	54391.5	2.05065	5.55e-06	1.08382	0.00165715	0.966823	0.00159229	c155883_g1	-1	23.4133	17.9033	17.3433	c155883_g1	1878	--	--	--	--	--	--	--	--	--	--	--	--	--	--	--	--	--	--	--	--	--	--	--	--	--	--	--	--
miR-1-z	13128.8	27828.4	54391.5	2.05065	5.55e-06	1.08382	0.00165715	0.966823	0.00159229	c155916_g2	-1	18.7833	6.40667	3.4	c155916_g2	3669	524914226	XP_005111931.1	1438	0	PREDICTED: protein OSCP1-like [Aplysia californica]	241245163	XM_002402386.1	75	1.75e-28	Ixodes scapularis oxidored-nitro domain-containing protein isoform, putative, mRNA	--	--	--	--	Q8BHW2	1106	1.2e-137	Protein OSCP1 OS=Mus musculus GN=Oscp1 PE=2 SV=1	--	--	--	--	--	--	--	--	KOG4033	Uncharacterized conserved protein
miR-1-z	13128.8	27828.4	54391.5	2.05065	5.55e-06	1.08382	0.00165715	0.966823	0.00159229	c156454_g2	-1	3.42667	2.32333	2.09	c156454_g2	5401	524897807	XP_005105360.1	2238	0	PREDICTED: early endosome antigen 1-like isoform X1 [Aplysia californica]	--	--	--	--	--	--	--	--	--	--	--	--	--	PF04496	Herpesvirus UL35 family	--	--	--	--	GO:0019028	viral capsid	--	--
miR-1-z	13128.8	27828.4	54391.5	2.05065	5.55e-06	1.08382	0.00165715	0.966823	0.00159229	c156517_g2	-1	102.293	9.77333	0	c156517_g2	2733	405975665	EKC40219.1	688	3.56e-75	hypothetical protein CGI_10027868 [Crassostrea gigas]	--	--	--	--	--	--	--	--	--	--	--	--	--	PF01466	Skp1 family, dimerisation domain	GO:0006511	ubiquitin-dependent protein catabolic process	--	--	--	--	--	--
miR-1-z	13128.8	27828.4	54391.5	2.05065	5.55e-06	1.08382	0.00165715	0.966823	0.00159229	c156573_g1	-1	4.74333	2.43	1.89333	c156573_g1	3514	--	--	--	--	--	--	--	--	--	--	--	--	--	--	--	--	--	--	PF01708//PF02419	Geminivirus putative movement protein//PsbL protein	GO:0015979//GO:0046740	photosynthesis//transport of virus in host, cell to cell	--	--	GO:0016020//GO:0009539//GO:0016021//GO:0009523	membrane//photosystem II reaction center//integral component of membrane//photosystem II	--	--
miR-1-z	13128.8	27828.4	54391.5	2.05065	5.55e-06	1.08382	0.00165715	0.966823	0.00159229	c156587_g2	-1	6.28667	3.29667	2	c156587_g2	2275	--	--	--	--	--	--	--	--	--	--	--	--	--	--	--	--	--	--	--	--	--	--	--	--	--	--	--	--
miR-1-z	13128.8	27828.4	54391.5	2.05065	5.55e-06	1.08382	0.00165715	0.966823	0.00159229	c156634_g1	-1	3.24667	2.20667	1.43	c156634_g1	3374	504155833	XP_004589816.1	157	1.45e-07	PREDICTED: TRIO and F-actin-binding protein-like [Ochotona princeps]	--	--	--	--	--	--	--	--	--	Q9H2D6	142	2.38e-07	TRIO and F-actin-binding protein OS=Homo sapiens GN=TRIOBP PE=1 SV=3	PF12464	Maltose acetyltransferase	GO:0042967	acyl-carrier-protein biosynthetic process	GO:0016407	acetyltransferase activity	--	--	--	--
miR-1-z	13128.8	27828.4	54391.5	2.05065	5.55e-06	1.08382	0.00165715	0.966823	0.00159229	c156718_g2	-1	197.23	149.76	51.2233	c156718_g2	5443	676444469	XP_009050439.1	1663	0	hypothetical protein LOTGIDRAFT_203681 [Lottia gigantea] >gi|556110151|gb|ESO98803.1| hypothetical protein LOTGIDRAFT_203681 [Lottia gigantea]	529449329	XM_005244293.1	153	1.13e-71	PREDICTED: Falco peregrinus selenium-binding protein 1-A-like (LOC101913463), mRNA	K17285	SELENBP1	selenium-binding protein 1	http://www.genome.jp/dbget-bin/www_bget?ko:K17285	Q569D5	1612	0	Selenium-binding protein 1 OS=Xenopus tropicalis GN=selenbp1 PE=2 SV=1	PF05694//PF10890	56kDa selenium binding protein (SBP56)//Protein of unknown function (DUF2741)	GO:0022900	electron transport chain	GO:0008430	selenium binding	GO:0070469//GO:0005743	respiratory chain//mitochondrial inner membrane	KOG0918	Selenium-binding protein
miR-1-z	13128.8	27828.4	54391.5	2.05065	5.55e-06	1.08382	0.00165715	0.966823	0.00159229	c156826_g1	-1	7.85333	4.93333	3.22667	c156826_g1	3205	--	--	--	--	--	--	--	--	--	--	--	--	--	--	--	--	--	--	--	--	--	--	--	--	--	--	--	--
miR-1-z	13128.8	27828.4	54391.5	2.05065	5.55e-06	1.08382	0.00165715	0.966823	0.00159229	c156901_g1	-1	146.253	32.34	15.0867	c156901_g1	5628	676496644	XP_009067282.1	1875	0	hypothetical protein LOTGIDRAFT_237180 [Lottia gigantea] >gi|556093324|gb|ESO81977.1| hypothetical protein LOTGIDRAFT_237180 [Lottia gigantea]	524868376	XM_005090934.1	246	2.35e-123	PREDICTED: Aplysia californica coiled-coil domain-containing protein 151-like (LOC101847552), mRNA	--	--	--	--	A5D8V7	761	6.38e-85	Coiled-coil domain-containing protein 151 OS=Homo sapiens GN=CCDC151 PE=1 SV=1	PF05241//PF06667//PF05924	Emopamil binding protein//Phage shock protein B//SAMP Motif	GO:0006694//GO:0016125//GO:0009271//GO:0006355//GO:0016055	steroid biosynthetic process//sterol metabolic process//phage shock//regulation of transcription, DNA-templated//Wnt signaling pathway	GO:0008013//GO:0047750	beta-catenin binding//cholestenol delta-isomerase activity	GO:0016021//GO:0016342//GO:0005783	integral component of membrane//catenin complex//endoplasmic reticulum	--	--
miR-1-z	13128.8	27828.4	54391.5	2.05065	5.55e-06	1.08382	0.00165715	0.966823	0.00159229	c156944_g1	-1	7.51333	4.17667	3.83	c156944_g1	7253	524866772	XP_005090203.1	4958	0	PREDICTED: ankyrin and armadillo repeat-containing protein-like isoform X2 [Aplysia californica]	524866771	XM_005090146.1	411	0	PREDICTED: Aplysia californica ankyrin and armadillo repeat-containing protein-like (LOC101848712), transcript variant X2, mRNA	--	--	--	--	Q7Z5J8	2719	0	Ankyrin and armadillo repeat-containing protein OS=Homo sapiens GN=ANKAR PE=2 SV=3	PF02990//PF13606//PF01365//PF11698//PF13603//PF00514//PF00023//PF02985	Endomembrane protein 70//Ankyrin repeat//RIH domain//V-ATPase subunit H//Leucyl-tRNA synthetase, Domain 2//Armadillo/beta-catenin-like repeat//Ankyrin repeat//HEAT repeat	GO:0015991//GO:0070588//GO:0006816//GO:0006418	ATP hydrolysis coupled proton transport//calcium ion transmembrane transport//calcium ion transport//tRNA aminoacylation for protein translation	GO:0002161//GO:0005262//GO:0005515//GO:0016820	aminoacyl-tRNA editing activity//calcium channel activity//protein binding//hydrolase activity, acting on acid anhydrides, catalyzing transmembrane movement of substances	GO:0000221//GO:0016021//GO:0016020	vacuolar proton-transporting V-type ATPase, V1 domain//integral component of membrane//membrane	KOG4224	Armadillo repeat protein VAC8 required for vacuole fusion, inheritance and cytosol-to-vacuole protein targeting
miR-1-z	13128.8	27828.4	54391.5	2.05065	5.55e-06	1.08382	0.00165715	0.966823	0.00159229	c156960_g1	-1	36.7033	5.99667	0.973333	c156960_g1	2120	--	--	--	--	--	--	--	--	--	--	--	--	--	--	--	--	--	--	--	--	--	--	--	--	--	--	--	--
miR-1-z	13128.8	27828.4	54391.5	2.05065	5.55e-06	1.08382	0.00165715	0.966823	0.00159229	c157009_g2	-1	10.1833	1.90667	0.343333	c157009_g2	1479	--	--	--	--	--	--	--	--	--	--	--	--	--	--	--	--	--	--	PF00907//PF02402	T-box//Lysis protein	GO:0009405//GO:0006355//GO:0019835	pathogenesis//regulation of transcription, DNA-templated//cytolysis	GO:0003700	sequence-specific DNA binding transcription factor activity	GO:0005667//GO:0019867//GO:0005634	transcription factor complex//outer membrane//nucleus	--	--
miR-1-z	13128.8	27828.4	54391.5	2.05065	5.55e-06	1.08382	0.00165715	0.966823	0.00159229	c157018_g1	-1	79.5733	18.7533	9.51	c157018_g1	5425	524902452	XP_005107476.1	5137	0	PREDICTED: WD repeat-containing protein 65-like [Aplysia californica]	524902451	XM_005107419.1	1320	0	PREDICTED: Aplysia californica WD repeat-containing protein 65-like (LOC101858441), mRNA	--	--	--	--	Q9D180	3687	0	WD repeat-containing protein 65 OS=Mus musculus GN=Wdr65 PE=2 SV=3	PF05792//PF00400//PF00486//PF06009	Candida agglutinin-like (ALS)//WD domain, G-beta repeat//Transcriptional regulatory protein, C terminal//Laminin Domain II	GO:0006355//GO:0000160//GO:0007155	regulation of transcription, DNA-templated//phosphorelay signal transduction system//cell adhesion	GO:0005515//GO:0000156//GO:0003677	protein binding//phosphorelay response regulator activity//DNA binding	GO:0005604	basement membrane	KOG0263	Transcription initiation factor TFIID, subunit TAF5 (also component of histone acetyltransferase SAGA)
miR-1-z	13128.8	27828.4	54391.5	2.05065	5.55e-06	1.08382	0.00165715	0.966823	0.00159229	c157071_g1	-1	10.7733	9.83	6.59333	c157071_g1	5609	524910389	XP_005110074.1	4702	0	PREDICTED: ATP-citrate synthase-like isoform X2 [Aplysia californica]	533161275	XM_005394423.1	595	0	PREDICTED: Chinchilla lanigera ATP citrate lyase (Acly), transcript variant X2, mRNA	K01648	ACLY	ATP citrate (pro-S)-lyase	http://www.genome.jp/dbget-bin/www_bget?ko:K01648	Q91V92	4229	0	ATP-citrate synthase OS=Mus musculus GN=Acly PE=1 SV=1	PF00549//PF05478//PF02629//PF00285	CoA-ligase//Prominin//CoA binding domain//Citrate synthase	GO:0044262//GO:0008152	cellular carbohydrate metabolic process//metabolic process	GO:0003824//GO:0046912//GO:0048037	catalytic activity//transferase activity, transferring acyl groups, acyl groups converted into alkyl on transfer//cofactor binding	GO:0016021	integral component of membrane	KOG1254	ATP-citrate lyase
miR-1-z	13128.8	27828.4	54391.5	2.05065	5.55e-06	1.08382	0.00165715	0.966823	0.00159229	c157085_g3	-1	5.22333	3.3	3.09667	c157085_g3	4383	405957028	EKC23266.1	1069	5.1e-129	Protein FAM81A [Crassostrea gigas]	--	--	--	--	--	--	--	--	--	Q8TBF8	459	1.18e-47	Protein FAM81A OS=Homo sapiens GN=FAM81A PE=2 SV=3	PF07730//PF00517//PF01147//PF04728//PF08702//PF05392//PF00804//PF04513	Histidine kinase//Retroviral envelope protein//Crustacean CHH/MIH/GIH neurohormone family//Lipoprotein leucine-zipper//Fibrinogen alpha/beta chain family//Cytochrome C oxidase chain VIIB//Syntaxin//Baculovirus polyhedron envelope protein, PEP, C terminus	GO:0006123//GO:0007218//GO:0000160//GO:0007165//GO:0016310//GO:0015992//GO:0051258//GO:0030168	mitochondrial electron transport, cytochrome c to oxygen//neuropeptide signaling pathway//phosphorelay signal transduction system//signal transduction//phosphorylation//proton transport//protein polymerization//platelet activation	GO:0005184//GO:0005102//GO:0046983//GO:0000155//GO:0030674//GO:0005198//GO:0004129	neuropeptide hormone activity//receptor binding//protein dimerization activity//phosphorelay sensor kinase activity//protein binding, bridging//structural molecule activity//cytochrome-c oxidase activity	GO:0019867//GO:0019031//GO:0005576//GO:0009365//GO:0005577//GO:0019028//GO:0016021//GO:0016020//GO:0045277//GO:0005746	outer membrane//viral envelope//extracellular region//protein histidine kinase complex//fibrinogen complex//viral capsid//integral component of membrane//membrane//respiratory chain complex IV//mitochondrial respiratory chain	--	--
miR-1-z	13128.8	27828.4	54391.5	2.05065	5.55e-06	1.08382	0.00165715	0.966823	0.00159229	c157097_g2	-1	6.56333	3.82333	2.59667	c157097_g2	5095	524887429	XP_005100300.1	3012	0	PREDICTED: nephrocystin-4-like isoform X1 [Aplysia californica]	327286339	XM_003227840.1	66	2.45e-23	PREDICTED: Anolis carolinensis nephrocystin-4-like (LOC100555371), partial mRNA	K16478	NPHP4	nephrocystin-4	http://www.genome.jp/dbget-bin/www_bget?ko:K16478	P59240	1929	0	Nephrocystin-4 OS=Mus musculus GN=Nphp4 PE=1 SV=2	--	--	--	--	--	--	--	--	--	--
miR-1-z	13128.8	27828.4	54391.5	2.05065	5.55e-06	1.08382	0.00165715	0.966823	0.00159229	c157144_g1	-1	24.8933	8.45333	4.22667	c157144_g1	9896	676425951	XP_009044468.1	8585	0	hypothetical protein LOTGIDRAFT_184938 [Lottia gigantea] >gi|556116307|gb|ESP04959.1| hypothetical protein LOTGIDRAFT_184938 [Lottia gigantea]	524885558	XM_005099328.1	1212	0	PREDICTED: Aplysia californica dynein heavy chain 2, axonemal-like (LOC101847496), mRNA	K10408	DNAH	dynein heavy chain, axonemal	http://www.genome.jp/dbget-bin/www_bget?ko:K10408	P0C6F1	7532	0	Dynein heavy chain 2, axonemal OS=Mus musculus GN=Dnah2 PE=2 SV=1	PF03028//PF06414//PF07728//PF01637//PF02465//PF06009//PF00437//PF02562//PF00004//PF00158	Dynein heavy chain and region D6 of dynein motor//Zeta toxin//AAA domain (dynein-related subfamily)//Archaeal ATPase//Flagellar hook-associated protein 2 N-terminus//Laminin Domain II//Type II/IV secretion system protein//PhoH-like protein//ATPase family associated with various cellular activities (AAA)//Sigma-54 interaction domain	GO:0006355//GO:0007155//GO:0007017//GO:0007018//GO:0006810	regulation of transcription, DNA-templated//cell adhesion//microtubule-based process//microtubule-based movement//transport	GO:0008134//GO:0016887//GO:0005524//GO:0016301//GO:0003777	transcription factor binding//ATPase activity//ATP binding//kinase activity//microtubule motor activity	GO:0030286//GO:0009424//GO:0005604//GO:0005667//GO:0005874	dynein complex//bacterial-type flagellum hook//basement membrane//transcription factor complex//microtubule	KOG3595	Dyneins, heavy chain
miR-1-z	13128.8	27828.4	54391.5	2.05065	5.55e-06	1.08382	0.00165715	0.966823	0.00159229	c157185_g1	-1	17.8267	8.89	7.47333	c157185_g1	5574	405959755	EKC25749.1	1534	1.07e-173	Centriolin [Crassostrea gigas]	--	--	--	--	--	--	--	--	--	Q7Z7A1	531	1.31e-52	Centriolin OS=Homo sapiens GN=CNTRL PE=1 SV=2	PF02037	SAP domain	--	--	GO:0003676	nucleic acid binding	--	--	KOG4674	Uncharacterized conserved coiled-coil protein
miR-1-z	13128.8	27828.4	54391.5	2.05065	5.55e-06	1.08382	0.00165715	0.966823	0.00159229	c157237_g1	-1	5.69667	5.46	2.59333	c157237_g1	8522	405964352	EKC29849.1	7659	0	Echinoderm microtubule-associated protein-like 6 [Crassostrea gigas]	524989675	XM_005042672.1	116	6.59e-51	PREDICTED: Ficedula albicollis echinoderm microtubule associated protein like 6 (EML6), transcript variant X2, mRNA	--	--	--	--	Q6ZMW3	6580	0	Echinoderm microtubule-associated protein-like 6 OS=Homo sapiens GN=EML6 PE=2 SV=2	PF10461//PF00400	Peptidase S68//WD domain, G-beta repeat	GO:0006915//GO:0006974	apoptotic process//cellular response to DNA damage stimulus	GO:0005515	protein binding	--	--	KOG2106	Uncharacterized conserved protein, contains HELP and WD40 domains
miR-1-z	13128.8	27828.4	54391.5	2.05065	5.55e-06	1.08382	0.00165715	0.966823	0.00159229	c157283_g1	-1	5.60667	4.39667	3.19667	c157283_g1	8063	676446549	XP_009051116.1	3284	0	hypothetical protein LOTGIDRAFT_231452 [Lottia gigantea] >gi|556109778|gb|ESO98430.1| hypothetical protein LOTGIDRAFT_231452 [Lottia gigantea]	--	--	--	--	--	--	--	--	--	Q8R4Y8	1253	6.11e-138	Rotatin OS=Mus musculus GN=Rttn PE=2 SV=2	--	--	--	--	--	--	--	--	--	--
miR-1-z	13128.8	27828.4	54391.5	2.05065	5.55e-06	1.08382	0.00165715	0.966823	0.00159229	c157378_g1	-1	9.71	6.00667	2.94667	c157378_g1	19354	676483727	XP_009063117.1	18552	0	hypothetical protein LOTGIDRAFT_167389 [Lottia gigantea] >gi|556097504|gb|ESO86156.1| hypothetical protein LOTGIDRAFT_167389 [Lottia gigantea]	524873413	XM_005093397.1	892	0	PREDICTED: Aplysia californica nesprin-1-like (LOC101849911), mRNA	K06115	SPTB	spectrin beta	http://www.genome.jp/dbget-bin/www_bget?ko:K06115	Q8NF91	2674	0	Nesprin-1 OS=Homo sapiens GN=SYNE1 PE=1 SV=4	PF05806//PF00307//PF05199//PF00435	Noggin//Calponin homology (CH) domain//GMC oxidoreductase//Spectrin repeat	GO:0055114//GO:0045596	oxidation-reduction process//negative regulation of cell differentiation	GO:0016614//GO:0005515	oxidoreductase activity, acting on CH-OH group of donors//protein binding	--	--	KOG0516	Dystonin, GAS (Growth-arrest-specific protein), and related proteins
miR-1-z	13128.8	27828.4	54391.5	2.05065	5.55e-06	1.08382	0.00165715	0.966823	0.00159229	c16186_g1	-1	12.31	10.1533	7.35	c16186_g1	526	--	--	--	--	--	--	--	--	--	--	--	--	--	--	--	--	--	--	--	--	--	--	--	--	--	--	--	--
miR-1-z	13128.8	27828.4	54391.5	2.05065	5.55e-06	1.08382	0.00165715	0.966823	0.00159229	c180660_g1	-1	2.7	0.4	0	c180660_g1	419	--	--	--	--	--	--	--	--	--	--	--	--	--	--	--	--	--	--	--	--	--	--	--	--	--	--	--	--
miR-1-z	13128.8	27828.4	54391.5	2.05065	5.55e-06	1.08382	0.00165715	0.966823	0.00159229	c191985_g1	-1	43.2633	6.34667	0.156667	c191985_g1	835	--	--	--	--	--	--	--	--	--	--	--	--	--	--	--	--	--	--	--	--	--	--	--	--	--	--	--	--
miR-1-z	13128.8	27828.4	54391.5	2.05065	5.55e-06	1.08382	0.00165715	0.966823	0.00159229	c22062_g1	-1	62.6367	29.3767	23.15	c22062_g1	3245	676479144	XP_009061653.1	1577	0	hypothetical protein LOTGIDRAFT_127363 [Lottia gigantea] >gi|556099113|gb|ESO87765.1| hypothetical protein LOTGIDRAFT_127363 [Lottia gigantea]	--	--	--	--	--	K01594	CSAD	sulfinoalanine decarboxylase	http://www.genome.jp/dbget-bin/www_bget?ko:K01594	Q9Y600	1331	2.02e-170	Cysteine sulfinic acid decarboxylase OS=Homo sapiens GN=CSAD PE=1 SV=2	PF05889//PF00155//PF01212//PF00266//PF00282	Soluble liver antigen/liver pancreas antigen (SLA/LP autoantigen)//Aminotransferase class I and II//Beta-eliminating lyase//Aminotransferase class-V//Pyridoxal-dependent decarboxylase conserved domain	GO:0019752//GO:0009058//GO:0008152//GO:0006520	carboxylic acid metabolic process//biosynthetic process//metabolic process//cellular amino acid metabolic process	GO:0030170//GO:0016831//GO:0016829//GO:0016740	pyridoxal phosphate binding//carboxy-lyase activity//lyase activity//transferase activity	--	--	KOG0629	Glutamate decarboxylase and related proteins
miR-1-z	13128.8	27828.4	54391.5	2.05065	5.55e-06	1.08382	0.00165715	0.966823	0.00159229	c32563_g1	-1	1.94333	0.953333	0.256667	c32563_g1	428	--	--	--	--	--	--	--	--	--	--	--	--	--	--	--	--	--	--	--	--	--	--	--	--	--	--	--	--
miR-1-z	13128.8	27828.4	54391.5	2.05065	5.55e-06	1.08382	0.00165715	0.966823	0.00159229	c41180_g1	-1	0.843333	0.303333	0.04	c41180_g1	2532	524875013	XP_005094238.1	395	2.15e-38	PREDICTED: carbohydrate sulfotransferase 10-like [Aplysia californica]	--	--	--	--	--	--	--	--	--	--	--	--	--	PF03567	Sulfotransferase family	--	--	GO:0008146	sulfotransferase activity	GO:0016021	integral component of membrane	--	--
miR-1-z	13128.8	27828.4	54391.5	2.05065	5.55e-06	1.08382	0.00165715	0.966823	0.00159229	c44822_g1	-1	13.9667	3.92	2.22667	c44822_g1	2582	524864203	XP_005088939.1	1060	1.3e-133	PREDICTED: WD repeat-containing protein 54-like [Aplysia californica]	--	--	--	--	--	--	--	--	--	Q9R0D8	651	2.51e-75	WD repeat-containing protein 54 OS=Mus musculus GN=Wdr54 PE=2 SV=1	PF00400	WD domain, G-beta repeat	--	--	GO:0005515	protein binding	--	--	KOG1539	WD repeat protein
miR-1-z	13128.8	27828.4	54391.5	2.05065	5.55e-06	1.08382	0.00165715	0.966823	0.00159229	c45391_g1	-1	2.21333	0.546667	0	c45391_g1	311	--	--	--	--	--	--	--	--	--	--	--	--	--	--	--	--	--	--	--	--	--	--	--	--	--	--	--	--
miR-1-z	13128.8	27828.4	54391.5	2.05065	5.55e-06	1.08382	0.00165715	0.966823	0.00159229	c4584_g1	-1	14.0733	13.65	10.6067	c4584_g1	869	--	--	--	--	--	--	--	--	--	--	--	--	--	--	--	--	--	--	--	--	--	--	--	--	--	--	--	--
miR-1-z	13128.8	27828.4	54391.5	2.05065	5.55e-06	1.08382	0.00165715	0.966823	0.00159229	c54170_g1	-1	0.613333	0.52	0.0366667	c54170_g1	871	676438549	XP_009048566.1	247	1.58e-20	hypothetical protein LOTGIDRAFT_140648 [Lottia gigantea] >gi|556112125|gb|ESP00777.1| hypothetical protein LOTGIDRAFT_140648 [Lottia gigantea]	--	--	--	--	--	--	--	--	--	J3S6Y1	142	1.49e-08	Thrombospondin-type laminin G domain and EAR repeat-containing protein OS=Mus musculus GN=Tspear PE=1 SV=1	--	--	--	--	--	--	--	--	--	--
miR-1-z	13128.8	27828.4	54391.5	2.05065	5.55e-06	1.08382	0.00165715	0.966823	0.00159229	c55489_g1	-1	33.22	10.5767	6.26333	c55489_g1	459	--	--	--	--	--	--	--	--	--	--	--	--	--	--	--	--	--	--	PF09339	IclR helix-turn-helix domain	GO:0006355	regulation of transcription, DNA-templated	GO:0003677	DNA binding	--	--	--	--
miR-1-z	13128.8	27828.4	54391.5	2.05065	5.55e-06	1.08382	0.00165715	0.966823	0.00159229	c58334_g1	-1	16.94	0.65	0.0166667	c58334_g1	1674	--	--	--	--	--	--	--	--	--	--	--	--	--	--	--	--	--	--	--	--	--	--	--	--	--	--	--	--
miR-1-z	13128.8	27828.4	54391.5	2.05065	5.55e-06	1.08382	0.00165715	0.966823	0.00159229	c63761_g1	-1	2.35	1.14333	0.213333	c63761_g1	649	--	--	--	--	--	--	--	--	--	--	--	--	--	--	--	--	--	--	--	--	--	--	--	--	--	--	--	--
miR-1-z	13128.8	27828.4	54391.5	2.05065	5.55e-06	1.08382	0.00165715	0.966823	0.00159229	c69989_g1	-1	2.15	1.09	0.556667	c69989_g1	385	--	--	--	--	--	--	--	--	--	--	--	--	--	--	--	--	--	--	--	--	--	--	--	--	--	--	--	--
miR-1-z	13128.8	27828.4	54391.5	2.05065	5.55e-06	1.08382	0.00165715	0.966823	0.00159229	c71184_g1	-1	116.897	35.42	15.83	c71184_g1	1710	524866862	XP_005090247.1	1056	8.07e-137	PREDICTED: UPF0602 protein C4orf47 homolog isoform X1 [Aplysia californica]	--	--	--	--	--	--	--	--	--	Q5XHC1	768	2.29e-95	UPF0602 protein C4orf47 homolog OS=Xenopus laevis PE=2 SV=1	PF01127//PF04848	Succinate dehydrogenase/Fumarate reductase transmembrane subunit//Poxvirus A22 protein	GO:0006310//GO:0006281	DNA recombination//DNA repair	GO:0016788//GO:0016627//GO:0000400//GO:0000287	hydrolase activity, acting on ester bonds//oxidoreductase activity, acting on the CH-CH group of donors//four-way junction DNA binding//magnesium ion binding	--	--	--	--
miR-1-z	13128.8	27828.4	54391.5	2.05065	5.55e-06	1.08382	0.00165715	0.966823	0.00159229	c76113_g1	-0.866025	1.64333	0	0	c76113_g1	647	71408806	XP_806783.1	149	1.41e-08	hypothetical protein [Trypanosoma cruzi strain CL Brener] >gi|70870630|gb|EAN84932.1| hypothetical protein, conserved [Trypanosoma cruzi]	--	--	--	--	--	--	--	--	--	Q9JMD3	121	1.85e-06	PCTP-like protein OS=Mus musculus GN=Stard10 PE=1 SV=1	--	--	--	--	--	--	--	--	--	--
miR-1-z	13128.8	27828.4	54391.5	2.05065	5.55e-06	1.08382	0.00165715	0.966823	0.00159229	c80173_g1	-1	3.13333	0.736667	0.196667	c80173_g1	529	--	--	--	--	--	--	--	--	--	--	--	--	--	--	--	--	--	--	PF00603	Influenza RNA-dependent RNA polymerase subunit PA	GO:0006144//GO:0006351	purine nucleobase metabolic process//transcription, DNA-templated	GO:0003723//GO:0003968	RNA binding//RNA-directed RNA polymerase activity	GO:0031379	RNA-directed RNA polymerase complex	--	--
miR-1-z	13128.8	27828.4	54391.5	2.05065	5.55e-06	1.08382	0.00165715	0.966823	0.00159229	c80848_g1	-1	0.51	0.11	0.0566667	c80848_g1	1140	353233274	CCD80629.1	278	1.93e-42	KRAB-A domain-containing protein [Schistosoma mansoni]	--	--	--	--	--	--	--	--	--	P10394	155	5.14e-21	Retrovirus-related Pol polyprotein from transposon 412 OS=Drosophila melanogaster GN=POL PE=4 SV=1	PF00665//PF08988	Integrase core domain//Protein of unknown function (DUF1895)	GO:0015074//GO:0009405	DNA integration//pathogenesis	--	--	--	--	KOG0017	FOG: Transposon-encoded proteins with TYA, reverse transcriptase, integrase domains in various combinations
miR-1-z	13128.8	27828.4	54391.5	2.05065	5.55e-06	1.08382	0.00165715	0.966823	0.00159229	c8336_g1	-1	2.00667	1.20333	0.776667	c8336_g1	1358	--	--	--	--	--	--	--	--	--	--	--	--	--	--	--	--	--	--	--	--	--	--	--	--	--	--	--	--
miR-1-z	13128.8	27828.4	54391.5	2.05065	5.55e-06	1.08382	0.00165715	0.966823	0.00159229	c85031_g1	-1	6.18667	5.83333	2.48	c85031_g1	382	--	--	--	--	--	--	--	--	--	--	--	--	--	--	--	--	--	--	--	--	--	--	--	--	--	--	--	--
miR-1-z	13128.8	27828.4	54391.5	2.05065	5.55e-06	1.08382	0.00165715	0.966823	0.00159229	c85618_g1	-1	1.68667	0.806667	0.443333	c85618_g1	1090	524866647	XP_005090142.1	158	7.32e-09	PREDICTED: flocculation protein FLO11-like [Aplysia californica]	--	--	--	--	--	--	--	--	--	--	--	--	--	--	--	--	--	--	--	--	--	--	--
miR-1-z	13128.8	27828.4	54391.5	2.05065	5.55e-06	1.08382	0.00165715	0.966823	0.00159229	c86548_g1	-1	3.47667	0.31	0	c86548_g1	973	--	--	--	--	--	--	--	--	--	--	--	--	--	--	--	--	--	--	--	--	--	--	--	--	--	--	--	--
miR-1-z	13128.8	27828.4	54391.5	2.05065	5.55e-06	1.08382	0.00165715	0.966823	0.00159229	c91645_g1	-1	3.31333	2.99	1.63	c91645_g1	746	--	--	--	--	--	--	--	--	--	--	--	--	--	--	--	--	--	--	--	--	--	--	--	--	--	--	--	--
miR-1-z	13128.8	27828.4	54391.5	2.05065	5.55e-06	1.08382	0.00165715	0.966823	0.00159229	c93178_g1	-1	1.38	1.30333	0.636667	c93178_g1	1842	676444726	XP_009050522.1	566	3.42e-64	hypothetical protein LOTGIDRAFT_114065 [Lottia gigantea] >gi|556110244|gb|ESO98896.1| hypothetical protein LOTGIDRAFT_114065 [Lottia gigantea]	--	--	--	--	--	K00072	SPR	sepiapterin reductase	http://www.genome.jp/dbget-bin/www_bget?ko:K00072	Q8R536	488	1.17e-54	Sepiapterin reductase OS=Meriones unguiculatus GN=SPR PE=2 SV=1	PF08040//PF00106	MNLL subunit//short chain dehydrogenase	GO:0006118//GO:0008152	electron transport//metabolic process	GO:0003954//GO:0016491	NADH dehydrogenase activity//oxidoreductase activity	GO:0005739	mitochondrion	KOG1204	Predicted dehydrogenase
miR-1-z	13128.8	27828.4	54391.5	2.05065	5.55e-06	1.08382	0.00165715	0.966823	0.00159229	c93505_g1	-1	4.06333	1.28333	0.0266667	c93505_g1	1167	676423892	XP_009044151.1	280	5.3e-25	hypothetical protein LOTGIDRAFT_228113 [Lottia gigantea] >gi|556116954|gb|ESP05606.1| hypothetical protein LOTGIDRAFT_228113 [Lottia gigantea]	--	--	--	--	--	--	--	--	--	B3EWZ6	234	1.49e-19	MAM and LDL-receptor class A domain-containing protein 2 (Fragment) OS=Acropora millepora PE=1 SV=1	PF02882//PF00629	Tetrahydrofolate dehydrogenase/cyclohydrolase, NAD(P)-binding domain//MAM domain	GO:0046487//GO:0055114//GO:0009396	glyoxylate metabolic process//oxidation-reduction process//folic acid-containing compound biosynthetic process	GO:0003824//GO:0004488	catalytic activity//methylenetetrahydrofolate dehydrogenase (NADP+) activity	GO:0016020	membrane	--	--
miR-1-z	13128.8	27828.4	54391.5	2.05065	5.55e-06	1.08382	0.00165715	0.966823	0.00159229	c95220_g1	-1	4.45667	0.356667	0.173333	c95220_g1	588	--	--	--	--	--	--	--	--	--	--	--	--	--	--	--	--	--	--	--	--	--	--	--	--	--	--	--	--
miR-1-z	13128.8	27828.4	54391.5	2.05065	5.55e-06	1.08382	0.00165715	0.966823	0.00159229	c96119_g1	-1	6.74333	5.17	3.36667	c96119_g1	2495	524865857	XP_005089754.1	1305	2.15e-168	PREDICTED: armadillo repeat-containing protein 6-like [Aplysia californica]	--	--	--	--	--	--	--	--	--	Q5RD03	935	1.44e-114	Armadillo repeat-containing protein 6 OS=Pongo abelii GN=ARMC6 PE=2 SV=1	PF00514//PF02985//PF03224	Armadillo/beta-catenin-like repeat//HEAT repeat//V-ATPase subunit H	GO:0006119//GO:0015991//GO:0015992	oxidative phosphorylation//ATP hydrolysis coupled proton transport//proton transport	GO:0046961//GO:0005515	proton-transporting ATPase activity, rotational mechanism//protein binding	GO:0000221	vacuolar proton-transporting V-type ATPase, V1 domain	--	--
miR-1-z	13128.8	27828.4	54391.5	2.05065	5.55e-06	1.08382	0.00165715	0.966823	0.00159229	c97592_g1	-1	3.43	1.09667	0.94	c97592_g1	572	--	--	--	--	--	--	--	--	--	--	--	--	--	--	--	--	--	--	--	--	--	--	--	--	--	--	--	--
miR-1-z	13128.8	27828.4	54391.5	2.05065	5.55e-06	1.08382	0.00165715	0.966823	0.00159229	c98791_g1	-1	0.803333	0.306667	0.11	c98791_g1	895	--	--	--	--	--	--	--	--	--	--	--	--	--	--	--	--	--	--	--	--	--	--	--	--	--	--	--	--
miR-100-x	59.2918	23.1237	3972.4	6.06604	3.57e-06	-1.35846	0.0538266	7.42449	0.000159895	c113560_g1	-0.866025	0	6.57667	0	c113560_g1	2417	405946392	EKC17625.1	2295	0	Krueppel-like factor 5 [Crassostrea gigas]	524872345	XM_005092878.1	136	1.41e-62	PREDICTED: Aplysia californica transcription factor Sp8-like (LOC101850783), mRNA	K09206	KLF5	krueppel-like factor 5	http://www.genome.jp/dbget-bin/www_bget?ko:K09206	Q13887	475	2.67e-50	Krueppel-like factor 5 OS=Homo sapiens GN=KLF5 PE=1 SV=2	PF00096	Zinc finger, C2H2 type	--	--	GO:0046872	metal ion binding	--	--	KOG1721	FOG: Zn-finger
miR-100-x	59.2918	23.1237	3972.4	6.06604	3.57e-06	-1.35846	0.0538266	7.42449	0.000159895	c125451_g2	-1	1.02667	2.05667	0.546667	c125451_g2	771	--	--	--	--	--	--	--	--	--	--	--	--	--	--	--	--	--	--	--	--	--	--	--	--	--	--	--	--
miR-100-x	59.2918	23.1237	3972.4	6.06604	3.57e-06	-1.35846	0.0538266	7.42449	0.000159895	c128255_g1	-1	42.9167	50.0067	24.9033	c128255_g1	3923	524869387	XP_005091488.1	4099	0	PREDICTED: UDP-N-acetylglucosamine--peptide N-acetylglucosaminyltransferase 110 kDa subunit-like isoform X1 [Aplysia californica]	156401112	XM_001639086.1	282	1.59e-143	Nematostella vectensis predicted protein (NEMVEDRAFT_v1g239520) mRNA, complete cds	K09667	OGT	protein O-GlcNAc transferase	http://www.genome.jp/dbget-bin/www_bget?ko:K09667	P81436	3809	0	UDP-N-acetylglucosamine--peptide N-acetylglucosaminyltransferase 110 kDa subunit OS=Oryctolagus cuniculus GN=OGT PE=1 SV=2	PF00515//PF11266//PF02259//PF13174//PF13176//PF13181//PF07721	Tetratricopeptide repeat//Protein of unknown function (DUF3066)//FAT domain//Tetratricopeptide repeat//Tetratricopeptide repeat//Tetratricopeptide repeat//Tetratricopeptide repeat	--	--	GO:0042802//GO:0005515//GO:0071771	identical protein binding//protein binding//aldehyde decarbonylase activity	--	--	KOG4626	O-linked N-acetylglucosamine transferase OGT
miR-100-x	59.2918	23.1237	3972.4	6.06604	3.57e-06	-1.35846	0.0538266	7.42449	0.000159895	c129245_g1	-1	12.6133	21.6333	11.3	c129245_g1	860	524903021	XP_005107728.1	654	5e-82	PREDICTED: 39S ribosomal protein L13, mitochondrial-like [Aplysia californica]	--	--	--	--	--	K02871	RP-L13, MRPL13, rplM	large subunit ribosomal protein L13	http://www.genome.jp/dbget-bin/www_bget?ko:K02871	Q9VJ38	511	2.28e-62	39S ribosomal protein L13, mitochondrial OS=Drosophila melanogaster GN=mRpL13 PE=2 SV=2	PF04142//PF00572	Nucleotide-sugar transporter//Ribosomal protein L13	GO:0006412//GO:0008643//GO:0042254	translation//carbohydrate transport//ribosome biogenesis	GO:0003735//GO:0005351	structural constituent of ribosome//sugar:proton symporter activity	GO:0000139//GO:0016021//GO:0005840	Golgi membrane//integral component of membrane//ribosome	KOG3203	Mitochondrial/chloroplast ribosomal protein L13
miR-100-x	59.2918	23.1237	3972.4	6.06604	3.57e-06	-1.35846	0.0538266	7.42449	0.000159895	c136001_g1	-1	0.69	2.04333	0.5	c136001_g1	1352	676437423	XP_009048199.1	531	3.28e-60	hypothetical protein LOTGIDRAFT_205169 [Lottia gigantea] >gi|556112497|gb|ESP01149.1| hypothetical protein LOTGIDRAFT_205169 [Lottia gigantea]	--	--	--	--	--	--	--	--	--	O44252	121	8.02e-06	Protein rolling stone OS=Drosophila melanogaster GN=rost PE=2 SV=2	--	--	--	--	--	--	--	--	--	--
miR-100-x	59.2918	23.1237	3972.4	6.06604	3.57e-06	-1.35846	0.0538266	7.42449	0.000159895	c138062_g1	-1	26.2133	29.59	21.6333	c138062_g1	5067	524869353	XP_005091471.1	162	5.18e-08	PREDICTED: uncharacterized protein LOC101852145 [Aplysia californica]	--	--	--	--	--	--	--	--	--	--	--	--	--	--	--	--	--	--	--	--	--	--	--
miR-100-x	59.2918	23.1237	3972.4	6.06604	3.57e-06	-1.35846	0.0538266	7.42449	0.000159895	c138676_g1	-1	1.93	2.09	1.07333	c138676_g1	1556	--	--	--	--	--	--	--	--	--	--	--	--	--	--	--	--	--	--	--	--	--	--	--	--	--	--	--	--
miR-100-x	59.2918	23.1237	3972.4	6.06604	3.57e-06	-1.35846	0.0538266	7.42449	0.000159895	c140908_g1	-1	6.43667	10.7567	4.19667	c140908_g1	1312	--	--	--	--	--	--	--	--	--	--	--	--	--	--	--	--	--	--	--	--	--	--	--	--	--	--	--	--
miR-100-x	59.2918	23.1237	3972.4	6.06604	3.57e-06	-1.35846	0.0538266	7.42449	0.000159895	c141462_g1	-1	5.3	7.19	4.23333	c141462_g1	4190	405976016	EKC40540.1	2727	0	Villin-1 [Crassostrea gigas]	--	--	--	--	--	K08017	AVIL	advillin	http://www.genome.jp/dbget-bin/www_bget?ko:K08017	O75366	1774	0	Advillin OS=Homo sapiens GN=AVIL PE=1 SV=3	PF02209	Villin headpiece domain	GO:0007010	cytoskeleton organization	GO:0003779	actin binding	--	--	KOG0444	Cytoskeletal regulator Flightless-I (contains leucine-rich and gelsolin repeats)
miR-100-x	59.2918	23.1237	3972.4	6.06604	3.57e-06	-1.35846	0.0538266	7.42449	0.000159895	c144464_g2	-1	1.52667	3.07	0.563333	c144464_g2	759	--	--	--	--	--	--	--	--	--	--	--	--	--	--	--	--	--	--	--	--	--	--	--	--	--	--	--	--
miR-100-x	59.2918	23.1237	3972.4	6.06604	3.57e-06	-1.35846	0.0538266	7.42449	0.000159895	c145113_g1	-1	5.62667	10.01	5.21667	c145113_g1	1567	--	--	--	--	--	--	--	--	--	--	--	--	--	--	--	--	--	--	PF03121	Herpesviridae UL52/UL70 DNA primase	GO:0006351//GO:0006260//GO:0006269	transcription, DNA-templated//DNA replication//DNA replication, synthesis of RNA primer	GO:0003896	DNA primase activity	GO:0005730//GO:0005657	nucleolus//replication fork	--	--
miR-100-x	59.2918	23.1237	3972.4	6.06604	3.57e-06	-1.35846	0.0538266	7.42449	0.000159895	c146512_g1	-1	9.83333	10.8467	8.37	c146512_g1	1866	524868902	XP_005091249.1	841	1.31e-103	PREDICTED: D-aspartate oxidase-like isoform X1 [Aplysia californica]	--	--	--	--	--	K00272	DDO	D-aspartate oxidase	http://www.genome.jp/dbget-bin/www_bget?ko:K00272	A3KCL7	665	3.39e-79	D-aspartate oxidase OS=Sus scrofa GN=DDO PE=2 SV=1	PF03435//PF00070//PF01266//PF03721//PF07992	Saccharopine dehydrogenase//Pyridine nucleotide-disulphide oxidoreductase//FAD dependent oxidoreductase//UDP-glucose/GDP-mannose dehydrogenase family, NAD binding domain//Pyridine nucleotide-disulphide oxidoreductase	GO:0055114	oxidation-reduction process	GO:0051287//GO:0016491//GO:0016616//GO:0050660	NAD binding//oxidoreductase activity//oxidoreductase activity, acting on the CH-OH group of donors, NAD or NADP as acceptor//flavin adenine dinucleotide binding	--	--	KOG3923	D-aspartate oxidase
miR-100-x	59.2918	23.1237	3972.4	6.06604	3.57e-06	-1.35846	0.0538266	7.42449	0.000159895	c148189_g4	-1	4.76	5.84667	4.02	c148189_g4	1817	--	--	--	--	--	--	--	--	--	--	--	--	--	--	--	--	--	--	PF12801//PF05745	4Fe-4S binding domain//Chlamydia 15 kDa cysteine-rich outer membrane protein (CRPA)	--	--	GO:0051536	iron-sulfur cluster binding	GO:0019867	outer membrane	--	--
miR-100-x	59.2918	23.1237	3972.4	6.06604	3.57e-06	-1.35846	0.0538266	7.42449	0.000159895	c148506_g1	-1	116.507	146.613	72.11	c148506_g1	2097	526117405	NP_001267760.1	342	8.45e-34	myosin regulatory light chain (N-terminus) [Aplysia californica] >gi|499141151|gb|AGL76524.1| myosin II regulatory light chain [Aplysia californica]	--	--	--	--	--	K12755	MYL9	myosin regulatory light chain 9	http://www.genome.jp/dbget-bin/www_bget?ko:K12755	P08052	299	1.45e-29	Myosin regulatory light chain LC-2, mantle muscle OS=Todarodes pacificus PE=1 SV=1	PF00036//PF13499//PF13405	EF hand//EF-hand domain pair//EF-hand domain	--	--	GO:0005509	calcium ion binding	--	--	KOG0031	Myosin regulatory light chain, EF-Hand protein superfamily
miR-100-x	59.2918	23.1237	3972.4	6.06604	3.57e-06	-1.35846	0.0538266	7.42449	0.000159895	c148523_g2	-1	3.71	4.02333	2.17667	c148523_g2	1542	676427121	XP_009044844.1	972	2.71e-124	hypothetical protein LOTGIDRAFT_136119 [Lottia gigantea] >gi|556115861|gb|ESP04513.1| hypothetical protein LOTGIDRAFT_136119 [Lottia gigantea]	--	--	--	--	--	--	--	--	--	Q9CA28	339	5.09e-34	Tetraketide alpha-pyrone reductase 2 OS=Arabidopsis thaliana GN=TKPR2 PE=1 SV=1	PF01073//PF02719//PF01370//PF00106	3-beta hydroxysteroid dehydrogenase/isomerase family//Polysaccharide biosynthesis protein//NAD dependent epimerase/dehydratase family//short chain dehydrogenase	GO:0008210//GO:0008209//GO:0044237//GO:0008152//GO:0055114//GO:0006694//GO:0008207//GO:0009058	estrogen metabolic process//androgen metabolic process//cellular metabolic process//metabolic process//oxidation-reduction process//steroid biosynthetic process//C21-steroid hormone metabolic process//biosynthetic process	GO:0003854//GO:0016616//GO:0016491//GO:0050662//GO:0003824	3-beta-hydroxy-delta5-steroid dehydrogenase activity//oxidoreductase activity, acting on the CH-OH group of donors, NAD or NADP as acceptor//oxidoreductase activity//coenzyme binding//catalytic activity	--	--	KOG1502	Flavonol reductase/cinnamoyl-CoA reductase
miR-100-x	59.2918	23.1237	3972.4	6.06604	3.57e-06	-1.35846	0.0538266	7.42449	0.000159895	c151237_g5	-1	4.14333	7.85	3.22	c151237_g5	573	--	--	--	--	--	--	--	--	--	--	--	--	--	--	--	--	--	--	--	--	--	--	--	--	--	--	--	--
miR-100-x	59.2918	23.1237	3972.4	6.06604	3.57e-06	-1.35846	0.0538266	7.42449	0.000159895	c151772_g1	-1	194.463	244.197	55.7467	c151772_g1	5132	524913820	XP_005111734.1	564	2.14e-60	PREDICTED: heterogeneous nuclear ribonucleoprotein 87F-like isoform X4 [Aplysia californica]	--	--	--	--	--	K12741	HNRNPA1_3	heterogeneous nuclear ribonucleoprotein A1/A3	http://www.genome.jp/dbget-bin/www_bget?ko:K12741	Q28521	447	1.62e-46	Heterogeneous nuclear ribonucleoprotein A1 OS=Macaca mulatta GN=HNRNPA1 PE=2 SV=3	PF07649//PF00076//PF00313	C1-like domain//RNA recognition motif. (a.k.a. RRM, RBD, or RNP domain)//'Cold-shock' DNA-binding domain	GO:0055114//GO:0006355	oxidation-reduction process//regulation of transcription, DNA-templated	GO:0003676//GO:0047134//GO:0003677	nucleic acid binding//protein-disulfide reductase activity//DNA binding	--	--	KOG4205	RNA-binding protein musashi/mRNA cleavage and polyadenylation factor I complex, subunit HRP1
miR-100-x	59.2918	23.1237	3972.4	6.06604	3.57e-06	-1.35846	0.0538266	7.42449	0.000159895	c153309_g2	-1	31.39	47.6067	31.3067	c153309_g2	2769	443729361	ELU15285.1	473	1.57e-47	hypothetical protein CAPTEDRAFT_171191 [Capitella teleta]	345495856	XM_001607226.2	46	1.74e-12	PREDICTED: Nasonia vitripennis monocarboxylate transporter 13-like (LOC100123610), mRNA	K08190	SLC16A14	MFS transporter, MCP family, solute carrier family 16 (monocarboxylic acid transporters), member 14	http://www.genome.jp/dbget-bin/www_bget?ko:K08190	Q8K1C7	271	2.18e-23	Monocarboxylate transporter 14 OS=Mus musculus GN=Slc16a14 PE=2 SV=1	PF00628//PF01529//PF02502//PF08395//PF07690	PHD-finger//DHHC palmitoyltransferase//Ribose/Galactose Isomerase//7tm Chemosensory receptor//Major Facilitator Superfamily	GO:0055085//GO:0050909//GO:0005975	transmembrane transport//sensory perception of taste//carbohydrate metabolic process	GO:0008270//GO:0016853//GO:0005515	zinc ion binding//isomerase activity//protein binding	GO:0016021	integral component of membrane	--	--
miR-100-x	59.2918	23.1237	3972.4	6.06604	3.57e-06	-1.35846	0.0538266	7.42449	0.000159895	c154107_g1	-1	1.39333	2.55667	1.10333	c154107_g1	2352	--	--	--	--	--	--	--	--	--	--	--	--	--	--	--	--	--	--	--	--	--	--	--	--	--	--	--	--
miR-100-x	59.2918	23.1237	3972.4	6.06604	3.57e-06	-1.35846	0.0538266	7.42449	0.000159895	c154303_g3	-1	253.35	346.52	234.083	c154303_g3	3991	74912853	Q6QUW1.1	1193	8.65e-147	RecName: Full=Retrograde protein of 51 kDa [Lymnaea stagnalis] >gi|46578226|gb|AAT01542.1| retrograde protein 51 [Lymnaea stagnalis]	--	--	--	--	--	--	--	--	--	Q6QUW1	1193	2.59e-148	Retrograde protein of 51 kDa OS=Lymnaea stagnalis GN=RGP51 PE=1 SV=1	PF11857//PF02798//PF06810//PF04728//PF00038//PF07926//PF13417//PF00831//PF13851//PF10186//PF00170//PF01025	Domain of unknown function (DUF3377)//Glutathione S-transferase, N-terminal domain//Phage minor structural protein GP20//Lipoprotein leucine-zipper//Intermediate filament protein//TPR/MLP1/MLP2-like protein//Glutathione S-transferase, N-terminal domain//Ribosomal L29 protein//Growth-arrest specific micro-tubule binding//UV radiation resistance protein and autophagy-related subunit 14//bZIP transc…	GO:0006412//GO:0006606//GO:0048870//GO:0042254//GO:0010508//GO:0006355//GO:0006457	translation//protein import into nucleus//cell motility//ribosome biogenesis//positive regulation of autophagy//regulation of transcription, DNA-templated//protein folding	GO:0004222//GO:0003735//GO:0003700//GO:0000774//GO:0043565//GO:0005515//GO:0051087//GO:0042803//GO:0005198	metalloendopeptidase activity//structural constituent of ribosome//sequence-specific DNA binding transcription factor activity//adenyl-nucleotide exchange factor activity//sequence-specific DNA binding//protein binding//chaperone binding//protein homodimerization activity//structural molecule activity	GO:0005622//GO:0005882//GO:0019867//GO:0005643//GO:0031514//GO:0005840//GO:0005667	intracellular//intermediate filament//outer membrane//nuclear pore//motile cilium//ribosome//transcription factor complex	KOG0977	Nuclear envelope protein lamin, intermediate filament superfamily
miR-100-x	59.2918	23.1237	3972.4	6.06604	3.57e-06	-1.35846	0.0538266	7.42449	0.000159895	c155816_g2	-1	32.4533	46.4167	23.46	c155816_g2	2803	676489810	XP_009065061.1	749	1.19e-87	hypothetical protein LOTGIDRAFT_229513 [Lottia gigantea] >gi|556095279|gb|ESO83932.1| hypothetical protein LOTGIDRAFT_229513 [Lottia gigantea]	--	--	--	--	--	--	--	--	--	--	--	--	--	PF00822//PF01525//PF13903	PMP-22/EMP/MP20/Claudin family//Rotavirus NS26//PMP-22/EMP/MP20/Claudin tight junction	GO:0019079//GO:0006200	viral genome replication//ATP catabolic process	GO:0000287//GO:0016887	magnesium ion binding//ATPase activity	GO:0030430//GO:0016021	host cell cytoplasm//integral component of membrane	--	--
miR-100-x	59.2918	23.1237	3972.4	6.06604	3.57e-06	-1.35846	0.0538266	7.42449	0.000159895	c156850_g1	-1	2.95667	3.30667	2.41	c156850_g1	2406	405963663	EKC29219.1	258	3.78e-22	hypothetical protein CGI_10027430 [Crassostrea gigas]	--	--	--	--	--	--	--	--	--	--	--	--	--	PF01213	Adenylate cyclase associated (CAP) N terminal	GO:0007010	cytoskeleton organization	GO:0003779	actin binding	--	--	--	--
miR-100-x	59.2918	23.1237	3972.4	6.06604	3.57e-06	-1.35846	0.0538266	7.42449	0.000159895	c46715_g1	-1	0.373333	4.56667	0.21	c46715_g1	927	--	--	--	--	--	--	--	--	--	--	--	--	--	--	--	--	--	--	--	--	--	--	--	--	--	--	--	--
miR-100-x	59.2918	23.1237	3972.4	6.06604	3.57e-06	-1.35846	0.0538266	7.42449	0.000159895	c83145_g1	-1	3.11333	3.44	0.81	c83145_g1	1883	675387429	KFM80326.1	442	5.16e-48	Transformer-2 protein-like protein beta, partial [Stegodyphus mimosarum]	--	--	--	--	--	K12897	TRA2	transformer-2 protein	http://www.genome.jp/dbget-bin/www_bget?ko:K12897	Q6PFR5	400	3.14e-42	Transformer-2 protein homolog alpha OS=Mus musculus GN=Tra2a PE=1 SV=1	PF05416//PF00076//PF09172	Southampton virus-type processing peptidase//RNA recognition motif. (a.k.a. RRM, RBD, or RNP domain)//Domain of unknown function (DUF1943)	GO:0006508//GO:0006869	proteolysis//lipid transport	GO:0005319//GO:0003676//GO:0004197	lipid transporter activity//nucleic acid binding//cysteine-type endopeptidase activity	--	--	KOG0118	FOG: RRM domain
miR-1175-x	76.6049	45.9236	455.17	2.5709	0.00619865	-0.738203	0.324172	3.3091	2.95e-05	c100462_g1	-1	0.84	1.33	0.5	c100462_g1	1527	--	--	--	--	--	--	--	--	--	--	--	--	--	--	--	--	--	--	--	--	--	--	--	--	--	--	--	--
miR-1175-x	76.6049	45.9236	455.17	2.5709	0.00619865	-0.738203	0.324172	3.3091	2.95e-05	c107336_g1	-1	61.5333	100.177	54.57	c107336_g1	4061	524908462	XP_005109327.1	892	4.09e-107	PREDICTED: pre-mRNA-splicing factor SPF27-like [Aplysia californica]	--	--	--	--	--	K12861	BCAS2	pre-mRNA-splicing factor SPF27	http://www.genome.jp/dbget-bin/www_bget?ko:K12861	Q5RKQ0	703	1.45e-82	Pre-mRNA-splicing factor SPF27 OS=Danio rerio GN=bcas2 PE=2 SV=1	PF01496//PF05700//PF04111//PF06160//PF04977//PF09177//PF10186//PF01580//PF03255//PF05837	V-type ATPase 116kDa subunit family//Breast carcinoma amplified sequence 2 (BCAS2)//Autophagy protein Apg6//Septation ring formation regulator, EzrA//Septum formation initiator//Syntaxin 6, N-terminal//UV radiation resistance protein and autophagy-related subunit 14//FtsK/SpoIIIE family//Acetyl co-enzyme A carboxylase carboxyltransferase alpha subunit//Centromere protein H (CENP-H)	GO:0015992//GO:0007059//GO:0006914//GO:0006633//GO:0051382//GO:0048193//GO:0051301//GO:0007049//GO:0015991//GO:0006090//GO:0000921//GO:0006397//GO:0010508	proton transport//chromosome segregation//autophagy//fatty acid biosynthetic process//kinetochore assembly//Golgi vesicle transport//cell division//cell cycle//ATP hydrolysis coupled proton transport//pyruvate metabolic process//septin ring assembly//mRNA processing//positive regulation of autophagy	GO:0005524//GO:0000166//GO:0015078//GO:0003677//GO:0003989	ATP binding//nucleotide binding//hydrogen ion transmembrane transporter activity//DNA binding//acetyl-CoA carboxylase activity	GO:0033179//GO:0009317//GO:0016021//GO:0016020//GO:0000776//GO:0005940	proton-transporting V-type ATPase, V0 domain//acetyl-CoA carboxylase complex//integral component of membrane//membrane//kinetochore//septin ring	KOG3096	Spliceosome-associated coiled-coil protein
miR-1175-x	76.6049	45.9236	455.17	2.5709	0.00619865	-0.738203	0.324172	3.3091	2.95e-05	c107437_g1	-1	6.09333	7.5	4.79667	c107437_g1	1444	524874496	XP_005093983.1	1348	0	PREDICTED: THO complex subunit 3-like [Aplysia californica]	345311395	XM_001513711.2	72	3.15e-27	PREDICTED: Ornithorhynchus anatinus THO complex subunit 3-like (LOC100083176), mRNA	K12880	THOC3	THO complex subunit 3	http://www.genome.jp/dbget-bin/www_bget?ko:K12880	Q29RH4	1191	1.71e-159	THO complex subunit 3 OS=Bos taurus GN=THOC3 PE=2 SV=1	PF00400//PF02600//PF00930	WD domain, G-beta repeat//Disulfide bond formation protein DsbB//Dipeptidyl peptidase IV (DPP IV) N-terminal region	GO:0006118//GO:0006508	electron transport//proteolysis	GO:0005515//GO:0015035	protein binding//protein disulfide oxidoreductase activity	GO:0016020	membrane	KOG1407	WD40 repeat protein
miR-1175-x	76.6049	45.9236	455.17	2.5709	0.00619865	-0.738203	0.324172	3.3091	2.95e-05	c107524_g1	-1	7.64	11.72	3.09	c107524_g1	395	--	--	--	--	--	--	--	--	--	--	--	--	--	--	--	--	--	--	--	--	--	--	--	--	--	--	--	--
miR-1175-x	76.6049	45.9236	455.17	2.5709	0.00619865	-0.738203	0.324172	3.3091	2.95e-05	c110290_g1	-1	1.04667	2.19	0.893333	c110290_g1	1479	--	--	--	--	--	--	--	--	--	--	--	--	--	--	--	--	--	--	PF02318	FYVE-type zinc finger	GO:0006886	intracellular protein transport	GO:0017137	Rab GTPase binding	--	--	--	--
miR-1175-x	76.6049	45.9236	455.17	2.5709	0.00619865	-0.738203	0.324172	3.3091	2.95e-05	c110931_g1	-1	17.5767	23.08	9.66333	c110931_g1	3205	--	--	--	--	--	--	--	--	--	--	--	--	--	--	--	--	--	--	--	--	--	--	--	--	--	--	--	--
miR-1175-x	76.6049	45.9236	455.17	2.5709	0.00619865	-0.738203	0.324172	3.3091	2.95e-05	c115741_g1	-1	9.30333	16.05	5.41	c115741_g1	1381	--	--	--	--	--	--	--	--	--	--	--	--	--	--	--	--	--	--	--	--	--	--	--	--	--	--	--	--
miR-1175-x	76.6049	45.9236	455.17	2.5709	0.00619865	-0.738203	0.324172	3.3091	2.95e-05	c118932_g1	-1	7.34	8.62667	5.42333	c118932_g1	2367	405977467	EKC41917.1	433	1.83e-42	Uncharacterized protein C12orf56-like protein [Crassostrea gigas]	--	--	--	--	--	--	--	--	--	Q8IXR9	287	2.87e-25	Uncharacterized protein C12orf56 OS=Homo sapiens GN=C12orf56 PE=2 SV=3	--	--	--	--	--	--	--	--	--	--
miR-1175-x	76.6049	45.9236	455.17	2.5709	0.00619865	-0.738203	0.324172	3.3091	2.95e-05	c119278_g1	-1	3.09667	3.68667	1.70667	c119278_g1	1363	524895529	XP_005104247.1	368	5.39e-37	PREDICTED: uncharacterized protein LOC101845793 [Aplysia californica]	--	--	--	--	--	--	--	--	--	Q96EH3	267	2.52e-25	Mitochondrial assembly of ribosomal large subunit protein 1 OS=Homo sapiens GN=MALSU1 PE=1 SV=1	--	--	--	--	--	--	--	--	--	--
miR-1175-x	76.6049	45.9236	455.17	2.5709	0.00619865	-0.738203	0.324172	3.3091	2.95e-05	c119967_g1	-1	19.3867	22.6267	1.05333	c119967_g1	953	405965644	EKC31006.1	421	2.81e-45	Cysteine-rich secretory protein LCCL domain-containing 2 [Crassostrea gigas]	--	--	--	--	--	K13449	PR1	pathogenesis-related protein 1	http://www.genome.jp/dbget-bin/www_bget?ko:K13449	A6QLZ7	254	5.39e-23	Cysteine-rich secretory protein LCCL domain-containing 2 OS=Bos taurus GN=CRISPLD2 PE=2 SV=1	--	--	--	--	--	--	--	--	KOG3017	Defense-related protein containing SCP domain
miR-1175-x	76.6049	45.9236	455.17	2.5709	0.00619865	-0.738203	0.324172	3.3091	2.95e-05	c121712_g1	-1	701.233	841.45	491.04	c121712_g1	878	451899216	AGF80276.1	495	2.37e-59	mitochondrial cytochrome c [Locusta migratoria]	512954464	XM_004839538.1	111	3.95e-49	PREDICTED: Heterocephalus glaber cytochrome c, somatic-like (LOC101718508), mRNA	K08738	CYC	cytochrome c	http://www.genome.jp/dbget-bin/www_bget?ko:K08738	P00040	495	8.25e-61	Cytochrome c OS=Schistocerca gregaria PE=1 SV=2	PF02167//PF00034//PF13442	Cytochrome C1 family//Cytochrome c//Cytochrome C oxidase, cbb3-type, subunit III	GO:0006118	electron transport	GO:0005506//GO:0009055//GO:0020037	iron ion binding//electron carrier activity//heme binding	--	--	KOG3453	Cytochrome c
miR-1175-x	76.6049	45.9236	455.17	2.5709	0.00619865	-0.738203	0.324172	3.3091	2.95e-05	c121914_g1	-1	40.04	43.8167	29.18	c121914_g1	1172	524873738	XP_005093612.1	525	1.54e-61	PREDICTED: serine/arginine-rich splicing factor 7-like isoform X2 [Aplysia californica]	--	--	--	--	--	K12896	SFRS7	splicing factor, arginine/serine-rich 7	http://www.genome.jp/dbget-bin/www_bget?ko:K12896	Q3T106	398	9.8e-44	Serine/arginine-rich splicing factor 7 OS=Bos taurus GN=SRSF7 PE=2 SV=1	PF00076//PF00098	RNA recognition motif. (a.k.a. RRM, RBD, or RNP domain)//Zinc knuckle	--	--	GO:0003676//GO:0008270	nucleic acid binding//zinc ion binding	--	--	KOG0107	Alternative splicing factor SRp20/9G8 (RRM superfamily)
miR-1175-x	76.6049	45.9236	455.17	2.5709	0.00619865	-0.738203	0.324172	3.3091	2.95e-05	c121965_g1	-1	79.5367	94.7067	43.0733	c121965_g1	1778	676436851	XP_009048015.1	817	2.1e-102	hypothetical protein LOTGIDRAFT_157561 [Lottia gigantea] >gi|556112729|gb|ESP01381.1| hypothetical protein LOTGIDRAFT_157561 [Lottia gigantea]	499012050	XM_004557572.1	108	3.79e-47	PREDICTED: Maylandia zebra BTB/POZ domain-containing protein KCTD17-like (LOC101463851), transcript variant X4, mRNA	--	--	--	--	A5PKG7	742	3.15e-92	BTB/POZ domain-containing protein KCTD5 OS=Bos taurus GN=KCTD5 PE=2 SV=1	PF02214//PF06732//PF05873//PF00651	BTB/POZ domain//Pescadillo N-terminus//ATP synthase D chain, mitochondrial (ATP5H)//BTB/POZ domain	GO:0051260//GO:0015992//GO:0015986//GO:0042254	protein homooligomerization//proton transport//ATP synthesis coupled proton transport//ribosome biogenesis	GO:0005515//GO:0015078	protein binding//hydrogen ion transmembrane transporter activity	GO:0005730//GO:0000276	nucleolus//mitochondrial proton-transporting ATP synthase complex, coupling factor F(o)	KOG2715	Uncharacterized conserved protein, contains BTB/POZ domain
miR-1175-x	76.6049	45.9236	455.17	2.5709	0.00619865	-0.738203	0.324172	3.3091	2.95e-05	c122510_g1	-1	3.20667	6.77	0.683333	c122510_g1	452	--	--	--	--	--	--	--	--	--	--	--	--	--	--	--	--	--	--	--	--	--	--	--	--	--	--	--	--
miR-1175-x	76.6049	45.9236	455.17	2.5709	0.00619865	-0.738203	0.324172	3.3091	2.95e-05	c123945_g1	-1	0.58	1.76333	0.47	c123945_g1	1470	--	--	--	--	--	--	--	--	--	--	--	--	--	--	--	--	--	--	--	--	--	--	--	--	--	--	--	--
miR-1175-x	76.6049	45.9236	455.17	2.5709	0.00619865	-0.738203	0.324172	3.3091	2.95e-05	c124165_g1	-1	4.66667	7.91	2.69667	c124165_g1	713	--	--	--	--	--	--	--	--	--	--	--	--	--	--	--	--	--	--	--	--	--	--	--	--	--	--	--	--
miR-1175-x	76.6049	45.9236	455.17	2.5709	0.00619865	-0.738203	0.324172	3.3091	2.95e-05	c124608_g2	-1	22.57	30.8233	13.3767	c124608_g2	1911	--	--	--	--	--	--	--	--	--	--	--	--	--	--	--	--	--	--	--	--	--	--	--	--	--	--	--	--
miR-1175-x	76.6049	45.9236	455.17	2.5709	0.00619865	-0.738203	0.324172	3.3091	2.95e-05	c124869_g1	-1	2.21	3.54333	1.23	c124869_g1	1118	676485285	XP_009063612.1	189	3.41e-14	hypothetical protein LOTGIDRAFT_229397 [Lottia gigantea] >gi|556096711|gb|ESO85363.1| hypothetical protein LOTGIDRAFT_229397 [Lottia gigantea]	--	--	--	--	--	--	--	--	--	Q27441	126	2.06e-07	Pro-neuropeptide Y OS=Aplysia californica GN=NPY PE=1 SV=1	PF00159	Pancreatic hormone peptide	GO:0007165	signal transduction	GO:0005179	hormone activity	GO:0005576	extracellular region	--	--
miR-1175-x	76.6049	45.9236	455.17	2.5709	0.00619865	-0.738203	0.324172	3.3091	2.95e-05	c124904_g1	-1	3.97	7.80333	3.45	c124904_g1	1144	--	--	--	--	--	--	--	--	--	--	--	--	--	--	--	--	--	--	--	--	--	--	--	--	--	--	--	--
miR-1175-x	76.6049	45.9236	455.17	2.5709	0.00619865	-0.738203	0.324172	3.3091	2.95e-05	c125369_g2	-1	19.77	21.2533	15.0967	c125369_g2	896	--	--	--	--	--	--	--	--	--	--	--	--	--	--	--	--	--	--	--	--	--	--	--	--	--	--	--	--
miR-1175-x	76.6049	45.9236	455.17	2.5709	0.00619865	-0.738203	0.324172	3.3091	2.95e-05	c125451_g2	-1	1.02667	2.05667	0.546667	c125451_g2	771	--	--	--	--	--	--	--	--	--	--	--	--	--	--	--	--	--	--	--	--	--	--	--	--	--	--	--	--
miR-1175-x	76.6049	45.9236	455.17	2.5709	0.00619865	-0.738203	0.324172	3.3091	2.95e-05	c125734_g1	-1	12.7533	12.92	10.7733	c125734_g1	3527	232136	P30683.3	1745	0	RecName: Full=Guanine nucleotide-binding protein G(o) subunit alpha [Lymnaea stagnalis] >gi|9633|emb|CAA78806.1| GTP-binding protein alpha-o subunit [Lymnaea stagnalis]	432943285	XM_004083093.1	271	1.86e-137	PREDICTED: Oryzias latipes guanine nucleotide-binding protein G(i) subunit alpha-1-like (LOC101157265), mRNA	K04534	GNAO, G-ALPHA-O	guanine nucleotide-binding protein G(o) subunit alpha	http://www.genome.jp/dbget-bin/www_bget?ko:K04534	P30683	1745	0	Guanine nucleotide-binding protein G(o) subunit alpha OS=Lymnaea stagnalis PE=2 SV=3	PF01926//PF08477//PF04670//PF00025//PF00503//PF08099//PF00071	50S ribosome-binding GTPase//Miro-like protein//Gtr1/RagA G protein conserved region//ADP-ribosylation factor family//G-protein alpha subunit//Scorpion calcine family//Ras family	GO:0006810//GO:0007264//GO:0007186//GO:0009405//GO:0007165	transport//small GTPase mediated signal transduction//G-protein coupled receptor signaling pathway//pathogenesis//signal transduction	GO:0003924//GO:0031683//GO:0046872//GO:0019855//GO:0004871//GO:0019001//GO:0005525	GTPase activity//G-protein beta/gamma-subunit complex binding//metal ion binding//calcium channel inhibitor activity//signal transducer activity//guanyl nucleotide binding//GTP binding	GO:0005737//GO:0005634//GO:0005622//GO:0005576	cytoplasm//nucleus//intracellular//extracellular region	KOG0082	G-protein alpha subunit (small G protein superfamily)
miR-1175-x	76.6049	45.9236	455.17	2.5709	0.00619865	-0.738203	0.324172	3.3091	2.95e-05	c127317_g1	-1	1.08333	3.56333	0.833333	c127317_g1	525	--	--	--	--	--	--	--	--	--	--	--	--	--	--	--	--	--	--	--	--	--	--	--	--	--	--	--	--
miR-1175-x	76.6049	45.9236	455.17	2.5709	0.00619865	-0.738203	0.324172	3.3091	2.95e-05	c128430_g1	-1	31.1967	109.913	28.3167	c128430_g1	768	--	--	--	--	--	--	--	--	--	--	--	--	--	--	--	--	--	--	--	--	--	--	--	--	--	--	--	--
miR-1175-x	76.6049	45.9236	455.17	2.5709	0.00619865	-0.738203	0.324172	3.3091	2.95e-05	c129139_g1	-1	7.39333	7.73333	5.80667	c129139_g1	1995	--	--	--	--	--	--	--	--	--	--	--	--	--	--	--	--	--	--	PF15432	Accessory Sec secretory system ASP3	GO:0015031	protein transport	--	--	--	--	--	--
miR-1175-x	76.6049	45.9236	455.17	2.5709	0.00619865	-0.738203	0.324172	3.3091	2.95e-05	c130530_g1	-1	1.68333	2.39333	0.73	c130530_g1	1131	524876698	XP_005095060.1	590	1.17e-70	PREDICTED: guanylate kinase-like isoform X2 [Aplysia californica]	--	--	--	--	--	K00942	E2.7.4.8, gmk	guanylate kinase	http://www.genome.jp/dbget-bin/www_bget?ko:K00942	Q64520	378	1.68e-41	Guanylate kinase OS=Mus musculus GN=Guk1 PE=1 SV=2	PF03979//PF00625	Sigma-70 factor, region 1.1//Guanylate kinase	GO:0006355	regulation of transcription, DNA-templated	GO:0005515//GO:0003677	protein binding//DNA binding	--	--	KOG0707	Guanylate kinase
miR-1175-x	76.6049	45.9236	455.17	2.5709	0.00619865	-0.738203	0.324172	3.3091	2.95e-05	c130809_g4	-1	1.95333	3.43	1.70333	c130809_g4	2088	--	--	--	--	--	--	--	--	--	--	--	--	--	--	--	--	--	--	--	--	--	--	--	--	--	--	--	--
miR-1175-x	76.6049	45.9236	455.17	2.5709	0.00619865	-0.738203	0.324172	3.3091	2.95e-05	c131273_g1	-1	0.6	1.19333	0.52	c131273_g1	3210	524882470	XP_005097878.1	1612	0	PREDICTED: histone deacetylase 10-like [Aplysia californica]	--	--	--	--	--	K11407	HDAC6_10	histone deacetylase 6/10	http://www.genome.jp/dbget-bin/www_bget?ko:K11407	Q969S8	942	2.78e-111	Histone deacetylase 10 OS=Homo sapiens GN=HDAC10 PE=1 SV=1	PF03335	Phage tail fibre repeat	--	--	GO:0005198	structural molecule activity	--	--	KOG1343	Histone deacetylase complex, catalytic component HDA1
miR-1175-x	76.6049	45.9236	455.17	2.5709	0.00619865	-0.738203	0.324172	3.3091	2.95e-05	c131310_g1	-1	14.1567	26.39	9.85667	c131310_g1	703	--	--	--	--	--	--	--	--	--	--	--	--	--	--	--	--	--	--	--	--	--	--	--	--	--	--	--	--
miR-1175-x	76.6049	45.9236	455.17	2.5709	0.00619865	-0.738203	0.324172	3.3091	2.95e-05	c132079_g1	-1	5.41333	7.44667	1.50333	c132079_g1	618	--	--	--	--	--	--	--	--	--	--	--	--	--	--	--	--	--	--	--	--	--	--	--	--	--	--	--	--
miR-1175-x	76.6049	45.9236	455.17	2.5709	0.00619865	-0.738203	0.324172	3.3091	2.95e-05	c133248_g1	-0.866025	0.02	15.4067	0.02	c133248_g1	1620	426406339	YP_007026098.1	1721	0	cytochrome c oxidase subunit I (mitochondrion) [Calanus hyperboreus] >gi|408773022|gb|AFU88789.1| cytochrome c oxidase subunit I (mitochondrion) [Calanus hyperboreus]	521953086	JX573801.1	235	8.69e-118	Oleria santineza santineza cytochrome oxidase subunit I (COI) gene, complete cds; mitochondrial	K02256	COX1	cytochrome c oxidase subunit 1	http://www.genome.jp/dbget-bin/www_bget?ko:K02256	P00400	1684	0	Cytochrome c oxidase subunit 1 OS=Drosophila yakuba GN=mt:CoI PE=3 SV=2	PF03390//PF00115	2-hydroxycarboxylate transporter family//Cytochrome C and Quinol oxidase polypeptide I	GO:0006123//GO:0009060//GO:0015711//GO:0055114//GO:0015992//GO:0006118	mitochondrial electron transport, cytochrome c to oxygen//aerobic respiration//organic anion transport//oxidation-reduction process//proton transport//electron transport	GO:0020037//GO:0009055//GO:0004129//GO:0005506//GO:0008514	heme binding//electron carrier activity//cytochrome-c oxidase activity//iron ion binding//organic anion transmembrane transporter activity	GO:0016021//GO:0045277	integral component of membrane//respiratory chain complex IV	KOG4768	Mitochondrial mRNA maturase
miR-1175-x	76.6049	45.9236	455.17	2.5709	0.00619865	-0.738203	0.324172	3.3091	2.95e-05	c133718_g1	-1	19.1167	25.8167	15.2833	c133718_g1	764	--	--	--	--	--	--	--	--	--	--	--	--	--	--	--	--	--	--	--	--	--	--	--	--	--	--	--	--
miR-1175-x	76.6049	45.9236	455.17	2.5709	0.00619865	-0.738203	0.324172	3.3091	2.95e-05	c134491_g1	-1	3.16333	3.93667	1.69	c134491_g1	2854	87042256	ABD16192.1	552	2.41e-61	Xlox, partial [Euprymna scolopes]	524872827	XM_005093113.1	161	2.11e-76	PREDICTED: Aplysia californica pancreas/duodenum homeobox protein 1-like (LOC101845153), transcript variant X2, mRNA	K07594	IPF1, PDX1	insulin promoter factor 1	http://www.genome.jp/dbget-bin/www_bget?ko:K07594	P70118	393	2.51e-40	Pancreas/duodenum homeobox protein 1 OS=Mesocricetus auratus GN=PDX1 PE=1 SV=1	PF00046	Homeobox domain	GO:0006355	regulation of transcription, DNA-templated	GO:0043565//GO:0003700	sequence-specific DNA binding//sequence-specific DNA binding transcription factor activity	GO:0005634//GO:0005667	nucleus//transcription factor complex	KOG0489	Transcription factor zerknullt and related HOX domain proteins
miR-1175-x	76.6049	45.9236	455.17	2.5709	0.00619865	-0.738203	0.324172	3.3091	2.95e-05	c134750_g1	-1	3.84	6.26	2.88333	c134750_g1	1093	676495238	XP_009066823.1	720	3.67e-90	hypothetical protein LOTGIDRAFT_236962 [Lottia gigantea] >gi|556093817|gb|ESO82470.1| hypothetical protein LOTGIDRAFT_236962 [Lottia gigantea]	--	--	--	--	--	K08360	CYB561	cytochrome b-561	http://www.genome.jp/dbget-bin/www_bget?ko:K08360	P34465	473	1.28e-54	Putative cytochrome b561 OS=Caenorhabditis elegans GN=F55H2.5 PE=3 SV=1	PF03188	Eukaryotic cytochrome b561	--	--	--	--	GO:0016021	integral component of membrane	--	--
miR-1175-x	76.6049	45.9236	455.17	2.5709	0.00619865	-0.738203	0.324172	3.3091	2.95e-05	c134945_g1	-1	1.37667	2.24667	0.876667	c134945_g1	1315	--	--	--	--	--	--	--	--	--	--	--	--	--	--	--	--	--	--	PF02158	Neuregulin family	GO:0009790//GO:0007165	embryo development//signal transduction	GO:0005102	receptor binding	--	--	--	--
miR-1175-x	76.6049	45.9236	455.17	2.5709	0.00619865	-0.738203	0.324172	3.3091	2.95e-05	c135012_g1	-1	0.643333	1.96	0.61	c135012_g1	803	--	--	--	--	--	--	--	--	--	--	--	--	--	--	--	--	--	--	--	--	--	--	--	--	--	--	--	--
miR-1175-x	76.6049	45.9236	455.17	2.5709	0.00619865	-0.738203	0.324172	3.3091	2.95e-05	c135145_g1	-1	3.44667	6.13333	2.22667	c135145_g1	2749	--	--	--	--	--	--	--	--	--	--	--	--	--	--	--	--	--	--	--	--	--	--	--	--	--	--	--	--
miR-1175-x	76.6049	45.9236	455.17	2.5709	0.00619865	-0.738203	0.324172	3.3091	2.95e-05	c135205_g1	-1	2.21333	5.17	1.56333	c135205_g1	501	--	--	--	--	--	--	--	--	--	--	--	--	--	--	--	--	--	--	--	--	--	--	--	--	--	--	--	--
miR-1175-x	76.6049	45.9236	455.17	2.5709	0.00619865	-0.738203	0.324172	3.3091	2.95e-05	c135481_g1	-1	8.67333	12.2633	7.1	c135481_g1	3491	585672552	XP_006818261.1	1741	0	PREDICTED: poly [ADP-ribose] polymerase 2-like [Saccoglossus kowalevskii]	213514111	NM_001140318.1	75	1.66e-28	Salmo salar poly (ADP-ribose) polymerase family, member 2 (parp2), mRNA >gi|209155345|gb|BT045643.1| Salmo salar clone ssal-rgf-527-212 Poly synthetase 2 putative mRNA, complete cds	K10798	PARP	poly	http://www.genome.jp/dbget-bin/www_bget?ko:K10798	O88554	1505	0	Poly [ADP-ribose] polymerase 2 OS=Mus musculus GN=Parp2 PE=1 SV=3	PF02500//PF01427//PF00646//PF02877//PF00644	Probable DNA packing protein, N-terminus//D-ala-D-ala dipeptidase//F-box domain//Poly(ADP-ribose) polymerase, regulatory domain//Poly(ADP-ribose) polymerase catalytic domain	GO:0006471//GO:0006508//GO:0006323	protein ADP-ribosylation//proteolysis//DNA packaging	GO:0016805//GO:0008237//GO:0003950//GO:0005515	dipeptidase activity//metallopeptidase activity//NAD+ ADP-ribosyltransferase activity//protein binding	GO:0005618	cell wall	KOG1037	NAD+ ADP-ribosyltransferase Parp, required for poly-ADP ribosylation of nuclear proteins
miR-1175-x	76.6049	45.9236	455.17	2.5709	0.00619865	-0.738203	0.324172	3.3091	2.95e-05	c135591_g1	-0.866025	0	7.21667	0	c135591_g1	1179	405951918	EKC19786.1	1498	0	hypothetical protein CGI_10007670 [Crassostrea gigas]	--	--	--	--	--	--	--	--	--	--	--	--	--	--	--	--	--	--	--	--	--	--	--
miR-1175-x	76.6049	45.9236	455.17	2.5709	0.00619865	-0.738203	0.324172	3.3091	2.95e-05	c136655_g1	-1	10.86	10.9367	8.22333	c136655_g1	3391	--	--	--	--	--	--	--	--	--	--	--	--	--	--	--	--	--	--	PF11522//PF07975//PF00643	Yeast phosphatidylinositol-4-OH kinase Pik1//TFIIH C1-like domain//B-box zinc finger	GO:0006281	DNA repair	GO:0008270//GO:0016773	zinc ion binding//phosphotransferase activity, alcohol group as acceptor	GO:0005622	intracellular	--	--
miR-1175-x	76.6049	45.9236	455.17	2.5709	0.00619865	-0.738203	0.324172	3.3091	2.95e-05	c137104_g1	-1	0.766667	1.85	0.48	c137104_g1	2170	405964900	EKC30339.1	302	9.7e-27	Putative transcription factor SOX-14 [Crassostrea gigas]	172088040	NM_001123009.1	37	1.37e-07	Danio rerio SRY-box containing gene 6 (sox6), mRNA >gi|170786293|gb|EU532205.1| Danio rerio SRY-box containing protein 6 (sox6) mRNA, complete cds	K09268	SOX4_11_12	transcription factor SOX4/11/12 (SOX group C)	http://www.genome.jp/dbget-bin/www_bget?ko:K09268	P40656	277	5.85e-24	Putative transcription factor SOX-14 OS=Drosophila melanogaster GN=Sox14 PE=2 SV=3	PF05349	GATA-type transcription activator, N-terminal	GO:0045893	positive regulation of transcription, DNA-templated	GO:0008270//GO:0003677	zinc ion binding//DNA binding	GO:0005634	nucleus	KOG0527	HMG-box transcription factor
miR-1175-x	76.6049	45.9236	455.17	2.5709	0.00619865	-0.738203	0.324172	3.3091	2.95e-05	c137330_g1	-1	2.07333	2.68667	1.06333	c137330_g1	1845	--	--	--	--	--	--	--	--	--	--	--	--	--	--	--	--	--	--	--	--	--	--	--	--	--	--	--	--
miR-1175-x	76.6049	45.9236	455.17	2.5709	0.00619865	-0.738203	0.324172	3.3091	2.95e-05	c137690_g1	-1	30.7733	43.5933	28.21	c137690_g1	4068	524877265	XP_005095338.1	955	7.14e-114	PREDICTED: TAR DNA-binding protein 43-like isoform X5 [Aplysia californica]	--	--	--	--	--	--	--	--	--	Q5R5W2	717	4.91e-82	TAR DNA-binding protein 43 OS=Pongo abelii GN=TARDBP PE=2 SV=1	PF00076	RNA recognition motif. (a.k.a. RRM, RBD, or RNP domain)	--	--	GO:0003676	nucleic acid binding	--	--	KOG0118	FOG: RRM domain
miR-1175-x	76.6049	45.9236	455.17	2.5709	0.00619865	-0.738203	0.324172	3.3091	2.95e-05	c138116_g2	-1	5.69	5.77667	1.27	c138116_g2	316	--	--	--	--	--	--	--	--	--	--	--	--	--	--	--	--	--	--	--	--	--	--	--	--	--	--	--	--
miR-1175-x	76.6049	45.9236	455.17	2.5709	0.00619865	-0.738203	0.324172	3.3091	2.95e-05	c138665_g1	-1	0.83	1.85	0.553333	c138665_g1	2931	8515128	AAF75839.1	1869	0	putative gap junction protein pannexin [Clione limacina]	325297135	NM_001204648.1	563	0	Aplysia californica pannexin1 (LOC100533354), mRNA >gi|54398897|gb|AY631273.1| Aplysia californica pannexin1 mRNA, complete cds	--	--	--	--	Q03412	682	6.61e-77	Innexin unc-7 OS=Caenorhabditis elegans GN=unc-7 PE=2 SV=1	PF00876	Innexin	--	--	--	--	GO:0005921	gap junction	--	--
miR-1175-x	76.6049	45.9236	455.17	2.5709	0.00619865	-0.738203	0.324172	3.3091	2.95e-05	c138676_g1	-1	1.93	2.09	1.07333	c138676_g1	1556	--	--	--	--	--	--	--	--	--	--	--	--	--	--	--	--	--	--	--	--	--	--	--	--	--	--	--	--
miR-1175-x	76.6049	45.9236	455.17	2.5709	0.00619865	-0.738203	0.324172	3.3091	2.95e-05	c138730_g2	-1	6.01	6.16333	1.17667	c138730_g2	731	--	--	--	--	--	--	--	--	--	--	--	--	--	--	--	--	--	--	--	--	--	--	--	--	--	--	--	--
miR-1175-x	76.6049	45.9236	455.17	2.5709	0.00619865	-0.738203	0.324172	3.3091	2.95e-05	c138812_g2	-1	7.54667	12.3933	5.52	c138812_g2	769	--	--	--	--	--	--	--	--	--	--	--	--	--	--	--	--	--	--	--	--	--	--	--	--	--	--	--	--
miR-1175-x	76.6049	45.9236	455.17	2.5709	0.00619865	-0.738203	0.324172	3.3091	2.95e-05	c139686_g1	-1	13.72	25.25	10.6133	c139686_g1	4981	676437147	XP_009048109.1	1787	0	hypothetical protein LOTGIDRAFT_139785 [Lottia gigantea] >gi|556112514|gb|ESP01166.1| hypothetical protein LOTGIDRAFT_139785 [Lottia gigantea]	511985997	XM_004810721.1	80	3.95e-31	PREDICTED: Mustela putorius furo protein disulfide isomerase family A, member 4 (PDIA4), mRNA	K09582	PDIA4, ERP72	protein disulfide-isomerase A4	http://www.genome.jp/dbget-bin/www_bget?ko:K09582	P13667	1519	0	Protein disulfide-isomerase A4 OS=Homo sapiens GN=PDIA4 PE=1 SV=2	PF08534//PF00085//PF00578//PF02690//PF01216	Redoxin//Thioredoxin//AhpC/TSA family//Na+/Pi-cotransporter//Calsequestrin	GO:0045454//GO:0055114//GO:0044341//GO:0006817	cell redox homeostasis//oxidation-reduction process//sodium-dependent phosphate transport//phosphate ion transport	GO:0016209//GO:0005509//GO:0015321//GO:0016491	antioxidant activity//calcium ion binding//sodium-dependent phosphate transmembrane transporter activity//oxidoreductase activity	GO:0016020	membrane	KOG0190	Protein disulfide isomerase (prolyl 4-hydroxylase beta subunit)
miR-1175-x	76.6049	45.9236	455.17	2.5709	0.00619865	-0.738203	0.324172	3.3091	2.95e-05	c139716_g2	-1	26.3233	29.8667	13.8933	c139716_g2	2004	524895735	XP_005104349.1	442	3.43e-47	PREDICTED: ER lumen protein retaining receptor 2-like isoform X2 [Aplysia californica]	556774100	XM_005982130.1	129	9.08e-59	PREDICTED: Pantholops hodgsonii KDEL (Lys-Asp-Glu-Leu) endoplasmic reticulum protein retention receptor 2 (KDELR2), mRNA	K10949	KDELR	ER lumen protein retaining receptor	http://www.genome.jp/dbget-bin/www_bget?ko:K10949	Q5U305	419	1.6e-45	ER lumen protein-retaining receptor 2 OS=Rattus norvegicus GN=Kdelr2 PE=2 SV=1	PF00810	ER lumen protein retaining receptor	GO:0006621	protein retention in ER lumen	GO:0046923	ER retention sequence binding	GO:0005783//GO:0016021	endoplasmic reticulum//integral component of membrane	KOG3106	ER lumen protein retaining receptor
miR-1175-x	76.6049	45.9236	455.17	2.5709	0.00619865	-0.738203	0.324172	3.3091	2.95e-05	c140779_g1	-1	6.26333	8.49	1.62667	c140779_g1	3031	524913743	XP_005111696.1	811	5.1e-88	PREDICTED: chromatin assembly factor 1 subunit A-B-like [Aplysia californica]	--	--	--	--	--	--	--	--	--	Q98TA5	273	4.43e-23	Chromatin assembly factor 1 subunit A-A OS=Xenopus laevis GN=chaf1a-a PE=1 SV=1	--	--	--	--	--	--	--	--	KOG4364	Chromatin assembly factor-I
miR-1175-x	76.6049	45.9236	455.17	2.5709	0.00619865	-0.738203	0.324172	3.3091	2.95e-05	c142362_g1	-1	2.51667	3.38333	2.20667	c142362_g1	1801	--	--	--	--	--	--	--	--	--	--	--	--	--	--	--	--	--	--	PF02088//PF05007	Ornatin//Mannosyltransferase (PIG-M)	GO:0030193//GO:0007155//GO:0006506	regulation of blood coagulation//cell adhesion//GPI anchor biosynthetic process	GO:0016758	transferase activity, transferring hexosyl groups	GO:0016021//GO:0005576//GO:0005789	integral component of membrane//extracellular region//endoplasmic reticulum membrane	--	--
miR-1175-x	76.6049	45.9236	455.17	2.5709	0.00619865	-0.738203	0.324172	3.3091	2.95e-05	c142404_g1	-1	1.3	2.08333	0.846667	c142404_g1	1312	405965319	EKC30701.1	352	3.11e-33	Ras association domain-containing protein 8 [Crassostrea gigas]	--	--	--	--	--	K09855	RASSF7_8	Ras association domain-containing protein 7/8	http://www.genome.jp/dbget-bin/www_bget?ko:K09855	Q8NHQ8	292	1.49e-27	Ras association domain-containing protein 8 OS=Homo sapiens GN=RASSF8 PE=1 SV=2	PF00788	Ras association (RalGDS/AF-6) domain	GO:0007165	signal transduction	--	--	--	--	KOG1574	Predicted cell growth/differentiation regulator, contains RA domain
miR-1175-x	76.6049	45.9236	455.17	2.5709	0.00619865	-0.738203	0.324172	3.3091	2.95e-05	c142564_g1	-1	8.17667	12.1733	3.99333	c142564_g1	1979	524898322	XP_005105611.1	1416	0	PREDICTED: flap endonuclease 1-like [Aplysia californica]	543371615	XM_005528973.1	201	8.47e-99	PREDICTED: Pseudopodoces humilis flap structure-specific endonuclease 1 (FEN1), mRNA	K04799	FEN1, RAD2	flap endonuclease-1	http://www.genome.jp/dbget-bin/www_bget?ko:K04799	A7RRJ0	1327	6.02e-177	Flap endonuclease 1 OS=Nematostella vectensis GN=FEN1 PE=3 SV=1	PF01367//PF00867//PF00752//PF02739//PF01779	5'-3' exonuclease, C-terminal SAM fold//XPG I-region//XPG N-terminal domain//5'-3' exonuclease, N-terminal resolvase-like domain//Ribosomal L29e protein family	GO:0006412//GO:0006281//GO:0042254	translation//DNA repair//ribosome biogenesis	GO:0004518//GO:0003677//GO:0008409//GO:0003735//GO:0003824	nuclease activity//DNA binding//5'-3' exonuclease activity//structural constituent of ribosome//catalytic activity	GO:0005622//GO:0005840	intracellular//ribosome	KOG2519	5'-3' exonuclease
miR-1175-x	76.6049	45.9236	455.17	2.5709	0.00619865	-0.738203	0.324172	3.3091	2.95e-05	c142886_g1	-1	3.14667	8.83667	3.09	c142886_g1	749	--	--	--	--	--	--	--	--	--	--	--	--	--	--	--	--	--	--	--	--	--	--	--	--	--	--	--	--
miR-1175-x	76.6049	45.9236	455.17	2.5709	0.00619865	-0.738203	0.324172	3.3091	2.95e-05	c143015_g1	-1	47.0067	57.11	43.1267	c143015_g1	1600	524893098	XP_005103069.1	598	8.05e-71	PREDICTED: peroxiredoxin-5, mitochondrial-like [Aplysia californica]	--	--	--	--	--	K11187	PRDX5	peroxiredoxin 5, atypical 2-Cys peroxiredoxin	http://www.genome.jp/dbget-bin/www_bget?ko:K11187	P30044	463	3.44e-52	Peroxiredoxin-5, mitochondrial OS=Homo sapiens GN=PRDX5 PE=1 SV=4	PF05439//PF08534//PF00578	Jumping translocation breakpoint protein (JTB)//Redoxin//AhpC/TSA family	GO:0055114	oxidation-reduction process	GO:0016209//GO:0016491	antioxidant activity//oxidoreductase activity	GO:0016021	integral component of membrane	KOG0541	Alkyl hydroperoxide reductase/peroxiredoxin
[truncated: 29,720 more rows]
